# Supplementary material for: RNA-Seq and Genome-Wide Association Studies Reveal Potential Genes for Rice Seed Shattering
Source: Int J Mol Sci. 2022 Nov 23;23(23):14633. doi: 10.3390/ijms232314633 (PMC9736558; doi:10.3390/ijms232314633)
Supplement: Supplementary file 1 [file ijms-23-14633-s001.zip › ijms-2011518-supplementary/Supplementary Tables S1-S14.xlsx]

## Sheet: Table S1
Supplementary Table S1 Phenotypic characteristics of rice seeding shattering in natural populations in two environments.
Traits	Range (gf)	Mean ± SE (gf)	Kurtosis	Skewness	Coefficient of variation (CV)
2020 year late season (gf)	1.72-206.48	30.84±38.67	2.35	4.88	1.25
2021 year early season (gf)	8.3-153.6	56.22±24.52	1	1.18	0.44

## Sheet: Table S2
Supplementary Table S2 Quality information of RNA-seq data.
Sample	RawReads	RawBases	CleanReads	CleanBases	ValidBases	Q30	GC
DZ129AZ1	47.37M	7.11G	46.27M	6.58G	0.9264	0.9315	0.5027
DZ129AZ2	44.45M	6.67G	43.38M	6.21G	0.9315	0.9283	0.5076
DZ129AZ3	47.16M	7.07G	46.03M	6.57G	0.9288	0.9293	0.5079
DZ129NAZ1	51.21M	7.68G	49.99M	7.15G	0.931	0.9287	0.506
DZ129NAZ2	47.98M	7.20G	46.83M	6.70G	0.9305	0.9286	0.5096
DZ129NAZ3	49.66M	7.45G	48.55M	6.97G	0.9355	0.9301	0.5044
W517AZ1	47.49M	7.12G	46.49M	6.66G	0.9343	0.9311	0.5038
W517AZ2	48.13M	7.22G	46.99M	6.69G	0.9266	0.9302	0.5029
W517AZ3	49.16M	7.37G	48.02M	6.87G	0.9315	0.9312	0.5035
W517NAZ1	49.76M	7.46G	48.72M	7.00G	0.938	0.9314	0.5044
W517NAZ2	44.00M	6.60G	43.04M	6.15G	0.932	0.9312	0.5065
W517NAZ3	43.62M	6.54G	42.61M	6.09G	0.9312	0.9288	0.5085

## Sheet: Table S3
Supplementary Table S3 Statistical data results of the AZ specific DEGs of the W517.
gene_id	DZ129AZ1_count	DZ129AZ2_count	DZ129AZ3_count	DZ129NAZ1_count	DZ129NAZ2_count	DZ129NAZ3_count	W517AZ1_count	W517AZ2_count	W517AZ3_count	W517NAZ1_count	W517NAZ2_count	W517NAZ3_count	DZ129AZ1_fpkm	DZ129AZ2_fpkm	DZ129AZ3_fpkm	DZ129NAZ1_fpkm	DZ129NAZ2_fpkm	DZ129NAZ3_fpkm	W517AZ1_fpkm	W517AZ2_fpkm	W517AZ3_fpkm	W517NAZ1_fpkm	W517NAZ2_fpkm	W517NAZ3_fpkm	gene_symbol	Description	GO_id	GO_term	pathway	pathway_description
ChrSy.fgenesh.gene.82	216	43	40	77	376	92	17	29	19	43	61	46	9.55832	2.02471	1.77053	3.22446	16.72	3.95253	0.782187	1.32237	0.84905	2.19756	2.96338	2.2606		expressed protein	GO:0003674,GO:0008150,GO:0009536	molecular_function|biological_process|plastid
ChrUn.fgenesh.gene.24	0	0	0	0	0	0	18	26	32	4	3	3	0	0	0	0	0	0	0.891365	1.276	1.53905	0.220016	0.156856	0.158675	At3g55350 {ECO:0000312|Araport:AT3G55350}; T22E16.10 {ECO:0000312|EMBL:CAB75893.1}	hypothetical protein	GO:0003674,GO:0005575,GO:0008150	molecular_function|cellular_component|biological_process
ChrUn.fgenesh.gene.26	0	0	0	0	0	0	13	28	14	85	80	89	0	0	0	0	0	0	0.24744	0.528176	0.258805	1.79704	1.60773	1.80935	RPP13L3; At3g46730; T6H20.240	expressed protein	GO:0000166,GO:0005515,GO:0005886,GO:0006950,GO:0008219	nucleotide binding|protein binding|plasma membrane|response to stress|cell death
ChrUn.fgenesh.gene.38	0	0	0	0	0	0	9	19	6	25	21	17	0	0	0	0	0	0	1.62651	3.403	1.05314	5.01841	4.0071	3.28147		expressed protein
ChrUn.fgenesh.gene.57	0	0	0	0	0	0	40	44	53	243	228	245	0	0	0	0	0	0	0.951435	1.03721	1.22437	6.42003	5.72599	6.22429	WAK2; At1g21270; F16F4.5	expressed protein	GO:0005515,GO:0005886,GO:0006464,GO:0016301	protein binding|plasma membrane|protein modification process|kinase activity
LOC_Os01g01890	10	5	12	17	20	17	47	29	40	22	12	13	0.213056	0.113352	0.255735	0.342752	0.428197	0.351642	1.04118	0.636676	0.860608	0.541329	0.280676	0.307592		expressed protein	GO:0003674,GO:0005575,GO:0008150	molecular_function|cellular_component|biological_process
LOC_Os01g01925	0	0	0	0	0	0	3	4	7	22	21	23	0	0	0	0	0	0	0.27249	0.360066	0.617512	2.21954	2.01393	2.23132		expressed protein
LOC_Os01g02270	0	0	0	0	0	0	15	21	9	1	1	2	0	0	0	0	0	0	0.225131	0.312361	0.131191	0.0166708	0.0158468	0.0320611		expressed protein
LOC_Os01g02350	291	288	286	235	208	220	20	28	28	4	1	7	5.56259	5.85792	5.46846	4.25099	3.99547	4.08287	0.39751	0.55153	0.540498	0.0883059	0.0209853	0.148601	LRK10L-2.1 {ECO:0000303|PubMed:12805585}; At5g38260 {ECO:0000312|Araport:AT5G38260}; MXA21.5 {ECO:0000312|EMBL:BAB11292.1}	receptor-like kinase ARK1AS, putative, expressed	GO:0000166,GO:0005623,GO:0006464,GO:0008152,GO:0009987,GO:0016301	nucleotide binding|cell|protein modification process|metabolic process|cellular process|kinase activity
LOC_Os01g02390	341	309	365	559	527	589	70	84	57	137	165	188	7.63506	7.36178	8.17459	11.8443	11.8574	12.8036	1.62963	1.93805	1.2888	3.54261	4.05576	4.67471	LRK10L-2.8 {ECO:0000303|PubMed:12805585}; At1g67000 {ECO:0000312|Araport:AT1G67000}; F1O19.18 {ECO:0000312|EMBL:AC007152}	protein kinase domain containing protein, expressed	GO:0005623,GO:0006464,GO:0008152,GO:0009987,GO:0016301	cell|protein modification process|metabolic process|cellular process|kinase activity
LOC_Os01g02760	96	77	82	104	122	119	5	5	10	19	23	15	2.27005	1.93741	1.93951	2.32721	2.89897	2.73193	0.122933	0.121832	0.23879	0.518874	0.597065	0.393907	LRK10L-2.1 {ECO:0000303|PubMed:12805585}; At5g38260 {ECO:0000312|Araport:AT5G38260}; MXA21.5 {ECO:0000312|EMBL:BAB11292.1}	receptor-like kinase, putative, expressed	GO:0000166,GO:0005623,GO:0006464,GO:0008152,GO:0009987,GO:0016301	nucleotide binding|cell|protein modification process|metabolic process|cellular process|kinase activity
LOC_Os01g02800	223	213	188	436	377	378	4	8	10	15	17	17	4.9754	5.05672	4.19561	9.20549	8.45247	8.18792	0.0927932	0.183925	0.225307	0.386509	0.416391	0.421221	LRK10L-2.8 {ECO:0000303|PubMed:12805585}; At1g67000 {ECO:0000312|Araport:AT1G67000}; F1O19.18 {ECO:0000312|EMBL:AC007152}	receptor-like kinase ARK1AS, putative, expressed	GO:0005623,GO:0006464,GO:0008152,GO:0009987,GO:0016301	cell|protein modification process|metabolic process|cellular process|kinase activity
LOC_Os01g03390	1022	1104	1210	586	573	612	473	488	465	800	977	1015	51.8998	59.6555	61.4632	28.1612	29.2408	30.1735	24.9752	25.5365	23.8462	46.9192	54.4678	57.2426	RBBI3.3; Os01g0124401, Os01g0124400, LOC_Os01g03360; P0037C04.19, P0044F08.1	BBTI7 - Bowman-Birk type bran trypsin inhibitor precursor, expressed
LOC_Os01g03840	1	4	6	0	2	1	41	16	20	2	5	3	0.051142	0.217673	0.306933	0	0.102785	0.049652	2.1802	0.843189	1.0329	0.118128	0.280723	0.170388	SL1; Synonyms=OBP; Os01g0129200, LOC_Os01g03840; P0408F06.18	ZOS1-02 - C2H2 zinc finger protein, expressed	GO:0003676,GO:0003700,GO:0005488,GO:0005634,GO:0006139,GO:0007275,GO:0009058,GO:0009653,GO:0009908,GO:0030154	nucleic acid binding|sequence-specific DNA binding transcription factor activity|binding|nucleus|nucleobase, nucleoside, nucleotide and nucleic acid metabolic process|multicellular organismal development|biosynthetic process|anatomical structure morphogenesis|flower development|cell differentiation
LOC_Os01g03980	174	141	179	95	93	79	58	58	69	14	16	28	8.64521	7.45439	8.89599	4.46671	4.64333	3.81077	2.99632	2.96949	3.462	0.803341	0.872723	1.54498		expressed protein
LOC_Os01g04120	190	181	186	360	335	343	57	61	73	156	138	166	5.33302	5.40585	5.22213	9.56224	9.44896	9.347	1.66352	1.76432	2.06916	5.05696	4.25235	5.17447	GIS3 {ECO:0000303|PubMed:25640859}; At1g68360 {ECO:0000312|Araport:AT1G68360}; T22E19.1 {ECO:0000312|EMBL:AAG52593.1}	ZOS1-03 - C2H2 zinc finger protein, expressed	GO:0003700,GO:0005622,GO:0006139,GO:0009058	sequence-specific DNA binding transcription factor activity|intracellular|nucleobase, nucleoside, nucleotide and nucleic acid metabolic process|biosynthetic process
LOC_Os01g04230	6	11	12	7	1	1	32	21	24	1	0	2	0.127297	0.248329	0.254662	0.140541	0.02132	0.0205981	0.705914	0.459107	0.514199	0.0245027	0	0.0471234	PXC1 {ECO:0000303|PubMed:23815750}; At2g36570 {ECO:0000312|Araport:AT2G36570}	inactive receptor kinase At2g26730 precursor, putative, expressed	GO:0000166,GO:0005515,GO:0005623,GO:0006464,GO:0007165,GO:0016301	nucleotide binding|protein binding|cell|protein modification process|signal transduction|kinase activity
LOC_Os01g04290	0	0	0	0	0	0	14	16	11	0	1	1	0	0	0	0	0	0	0.432082	0.489386	0.329723	0	0.0325863	0.0329642	xlnC; Synonyms=xynf10a	glycosyl hydrolase family 10 protein, putative, expressed	GO:0005975,GO:0008152,GO:0016787	carbohydrate metabolic process|metabolic process|hydrolase activity
LOC_Os01g04324	42	44	46	92	85	73	14	6	7	32	34	41	1.08606	1.21067	1.18981	2.25129	2.20874	1.83268	0.376415	0.159876	0.182791	0.955654	0.965194	1.17741		expressed protein
LOC_Os01g04360	84	78	89	100	107	87	26	20	20	4	7	6	5.38489	5.32057	5.70693	6.06646	6.89288	5.41471	1.73302	1.32116	1.29473	0.296144	0.492635	0.427157	HSP16.9C; Os01g0136000, LOC_Os01g04360; OsJ_00278, P0443D08.3	hsp20/alpha crystallin family protein, putative, expressed	GO:0006950,GO:0009628	response to stress|response to abiotic stimulus	path:ko04141	Protein processing in endoplasmic reticulum
LOC_Os01g05080	330	273	313	510	403	432	97	86	86	227	220	229	12.0776	10.6315	11.4584	17.6634	14.8215	15.35	3.69123	3.24333	3.17846	9.59483	8.83932	9.30765	At2g44920; T13E15.7	thylakoid lumenal protein, putative, expressed	GO:0003674,GO:0005515,GO:0009536,GO:0009579,GO:0016020	molecular_function|protein binding|plastid|thylakoid|membrane
LOC_Os01g05210	1	1	0	0	0	0	23	25	23	4	3	1	0.15189	0.16162	0	0	0	0	3.63238	3.91288	3.52785	0.701674	0.500243	0.168682		hypothetical protein
LOC_Os01g07090	685	592	695	1156	1047	1098	304	312	310	646	633	632	24.7655	22.7743	25.1337	39.5505	38.0385	38.5405	11.4278	11.6235	11.318	26.9733	25.1241	25.3754	At4g16580; dl4315c, FCAALL.400	5-azacytidine resistance protein azr1, putative, expressed	GO:0003824,GO:0008150,GO:0008152,GO:0009536,GO:0009987,GO:0016787	catalytic activity|biological_process|metabolic process|plastid|cellular process|hydrolase activity
LOC_Os01g07360	81	77	62	45	41	42	360	401	374	184	129	152	1.60538	1.62387	1.22914	0.844003	0.816577	0.808168	7.41873	8.18964	7.48544	4.21169	2.80681	3.34561	NET1C {ECO:0000303|PubMed:22840520}; At4g02710 {ECO:0000312|Araport:AT4G02710}; T10P11.22 {ECO:0000312|EMBL:AAC78272.1}	KIP1, putative, expressed
LOC_Os01g07930	13	12	13	14	6	13	63	43	54	5	4	7	0.542519	0.532867	0.542663	0.552889	0.251619	0.526713	2.73367	1.84913	2.27571	0.240983	0.183258	0.32442	Os01g0174600, LOC_Os01g07930; OSJNBa0089K24.23	zinc finger C-x8-C-x5-C-x3-H type family protein, expressed	GO:0003676,GO:0003700,GO:0005575,GO:0006139,GO:0009058	nucleic acid binding|sequence-specific DNA binding transcription factor activity|cellular_component|nucleobase, nucleoside, nucleotide and nucleic acid metabolic process|biosynthetic process
LOC_Os01g08010	242	233	271	184	148	136	91	89	100	22	28	36	5.36617	5.49758	6.01081	3.86104	3.29785	2.92784	2.09809	2.0336	2.23924	0.5634	0.681612	0.886523		expressed protein
LOC_Os01g08150	6	3	1	0	3	1	21	7	13	1	0	1	0.108037	0.0574791	0.018011	0	0.054283	0.0174816	0.393165	0.129882	0.236384	0.0207954	0	0.0199968		expressed protein	GO:0003674,GO:0005575,GO:0008150	molecular_function|cellular_component|biological_process
LOC_Os01g08330	3	4	5	2	0	0	23	17	17	1	0	2	0.111164	0.157713	0.185322	0.0701309	0	0	0.886141	0.649109	0.636125	0.0427944	0	0.082302	ASPG1; At3g18490; MYF24.22	aspartic proteinase nepenthesin-1 precursor, putative, expressed	GO:0005623,GO:0016787,GO:0019538	cell|hydrolase activity|protein metabolic process
LOC_Os01g08860	356	333	369	438	450	444	23	22	21	3	8	6	21.3092	21.2094	22.0932	24.8102	27.0676	25.8024	1.43146	1.35696	1.26937	0.207388	0.5257	0.398848	HSP18.0; Os01g0184100, LOC_Os01g08860; P0489A01.22	hsp20/alpha crystallin family protein, putative, expressed	GO:0006950,GO:0009628	response to stress|response to abiotic stimulus
LOC_Os01g08890	1402	1200	1346	1518	1448	1333	22	38	30	49	76	70	25.5909	23.3069	24.5752	26.2209	26.5599	23.6225	0.417536	0.71474	0.552982	1.03295	1.52294	1.41897	Rpa1	expressed protein
LOC_Os01g08950	27	26	27	26	29	36	8	4	3	17	9	11	1.05782	1.0839	1.0581	0.963961	1.14174	1.36933	0.32589	0.161486	0.118692	0.769205	0.387098	0.478607		expressed protein	GO:0003674,GO:0005783,GO:0008150	molecular_function|endoplasmic reticulum|biological_process
LOC_Os01g09030	1178	1123	1083	592	526	563	464	485	477	113	110	131	19.6448	19.9273	18.0653	9.34246	8.8147	9.11526	8.04551	8.33433	8.0329	2.17633	2.01384	2.42612	PCO4 {ECO:0000303|PubMed:24599061}; At2g42670 {ECO:0000312|Araport:AT2G42670}; F14N22.6 {ECO:0000312|EMBL:AAM15389.1}	2-aminoethanethiol dioxygenase, putative, expressed	GO:0003824,GO:0008152	catalytic activity|metabolic process
LOC_Os01g09580	20	12	22	37	32	27	57	46	30	13	8	10	0.58004	0.370318	0.638213	1.01547	0.932604	0.760239	1.71884	1.37471	0.87862	0.435428	0.254711	0.322082	AUR1; At4g32830; T16I18.40	CAMK_CAMK_like_Aur_like.1 - CAMK includes calcium/calmodulin depedent protein kinases, expressed	GO:0005634,GO:0005730,GO:0005856,GO:0006464,GO:0008152,GO:0009987,GO:0016043,GO:0016301	nucleus|nucleolus|cytoskeleton|protein modification process|metabolic process|cellular process|cellular component organization|kinase activity
LOC_Os01g09660	70	59	66	37	40	44	24	24	23	4	5	1	4.57437	4.10253	4.31412	2.28809	2.62672	2.79155	1.63071	1.61611	1.51779	0.301883	0.358702	0.0725725		expressed protein	GO:0005488,GO:0006810	binding|transport
LOC_Os01g09670	124	105	96	80	104	71	216	237	202	27	37	38	4.12622	3.7178	3.19534	2.51918	3.47763	2.29376	7.4734	8.12654	6.78788	1.03762	1.35164	1.40428	NDRG2; Synonyms=KIAA1248, SYLD	pollen-specific protein SF21, putative, expressed	GO:0003674,GO:0030154	molecular_function|cell differentiation
LOC_Os01g09720	0	0	0	0	0	0	7	5	9	0	0	0	0	0	0	0	0	0	0.568108	0.402158	0.709404	0	0	0	DOF2.2; At2g28810; F8N16.10	dof zinc finger domain containing protein, putative, expressed	GO:0003677,GO:0003700,GO:0006139,GO:0009058	DNA binding|sequence-specific DNA binding transcription factor activity|nucleobase, nucleoside, nucleotide and nucleic acid metabolic process|biosynthetic process
LOC_Os01g10110	5	20	13	13	18	19	2	3	2	16	17	9	0.0977948	0.416238	0.254334	0.240617	0.353784	0.360793	0.0406733	0.0604636	0.0395028	0.361419	0.365027	0.195491	CKX1	cytokinin dehydrogenase precursor, putative, expressed	GO:0003824,GO:0005773,GO:0008152,GO:0009056,GO:0009987	catalytic activity|vacuole|metabolic process|catabolic process|cellular process
LOC_Os01g11220	19	9	13	11	9	12	30	31	22	6	11	12	0.578573	0.291617	0.395971	0.316982	0.275402	0.354768	0.94986	0.972732	0.676518	0.211009	0.367729	0.405812		hydrolase, acting on carbon-nitrogen, putative, expressed	GO:0003674,GO:0005623,GO:0008150	molecular_function|cell|biological_process
LOC_Os01g12070	1	4	5	0	1	0	49	51	47	0	7	7	0.0214957	0.0914911	0.107507	0	0.0216009	0	1.09517	1.12966	1.02024	0	0.165189	0.167105	At4g11050; F2P3.1, T22B4.30	endoglucanase precursor, putative, expressed	GO:0003824,GO:0005576,GO:0005623,GO:0005975,GO:0008152,GO:0016787,GO:0030246	catalytic activity|extracellular region|cell|carbohydrate metabolic process|metabolic process|hydrolase activity|carbohydrate binding
LOC_Os01g12240	3	0	0	0	0	0	8	7	5	1	1	0	0.395152	0	0	0	0	0	1.09564	0.950097	0.665066	0.152121	0.144602	0		hypothetical protein
LOC_Os01g12270	865	849	905	703	707	706	276	260	254	525	538	537	165.724	173.079	173.434	127.457	136.116	131.321	54.981	51.3299	49.1423	116.165	113.157	114.257		expressed protein
LOC_Os01g12570	0	0	0	0	0	0	7	1	2	0	0	0	0	0	0	0	0	0	0.226544	0.0320736	0.0628641	0	0	0	panB; AN1778	3-methyl-2-oxobutanoate hydroxymethyltransferase, putative, expressed	GO:0005488,GO:0005739,GO:0009058,GO:0009987,GO:0016740	binding|mitochondrion|biosynthetic process|cellular process|transferase activity
LOC_Os01g12740	435	443	469	862	895	834	215	186	207	599	647	659	10.9736	11.8913	11.8344	20.5781	22.6883	20.4261	5.63939	4.83504	5.2733	17.4515	17.9182	18.4622	CYP71A24; At3g48290; T29H11.190	cytochrome P450, putative, expressed	GO:0003674,GO:0003824,GO:0005488,GO:0008152,GO:0019825	molecular_function|catalytic activity|binding|metabolic process|oxygen binding
LOC_Os01g12790	24	33	22	17	11	14	1	6	6	0	0	0	0.323191	0.472856	0.296337	0.216638	0.148854	0.183036	0.0140017	0.0832582	0.0815928	0	0	0	FLS2; At5g46330; MPL12.13, MPL12.8	receptor protein kinase, putative, expressed	GO:0000166,GO:0005623,GO:0006464,GO:0007165,GO:0016301	nucleotide binding|cell|protein modification process|signal transduction|kinase activity
LOC_Os01g12860	49	33	35	33	16	25	98	99	103	17	25	24	0.654621	0.469109	0.46771	0.417201	0.2148	0.324259	1.3613	1.36287	1.38958	0.262294	0.36666	0.356077	MYB3R1 {ECO:0000303|PubMed:11597504}; Synonyms=PC-MYB1 {ECO:0000303|PubMed:10482656}; At4g32730 {ECO:0000312|Araport:AT4G32730}; F4D11.70 {ECO:0000312|EMBL:CAA18588.1}	MYB family transcription factor, putative, expressed	GO:0003674,GO:0003677,GO:0003700,GO:0006139,GO:0009058	molecular_function|DNA binding|sequence-specific DNA binding transcription factor activity|nucleobase, nucleoside, nucleotide and nucleic acid metabolic process|biosynthetic process
LOC_Os01g12920	190	211	209	252	287	283	48	75	71	21	18	19	13.2553	15.6634	14.5847	16.637	20.1205	19.1682	3.48186	5.39168	5.00203	1.692	1.3786	1.47207	ACOT13; Synonyms=THEM2; HT012, PNAS-27	thioesterase family protein, putative, expressed	GO:0008150,GO:0008152,GO:0016787	biological_process|metabolic process|hydrolase activity
LOC_Os01g13120	26	26	34	34	32	30	321	300	264	98	88	113	1.08058	1.1498	1.41344	1.33721	1.33645	1.2105	13.8715	12.8479	11.08	4.70387	4.0151	5.21556	TIP4-3; Os01g0232000, LOC_Os01g13120; P0431F01.24	aquaporin protein, putative, expressed	GO:0005215,GO:0005773,GO:0006810,GO:0009987,GO:0016020	transporter activity|vacuole|transport|cellular process|membrane
LOC_Os01g13229	4	5	4	1	25	3	15	16	19	5	2	4	0.0988846	0.131524	0.0989108	0.0233941	0.621053	0.0720027	0.385561	0.407583	0.474323	0.142753	0.0542786	0.109816	CYCA1-1; At1g44110; T7O23.18	cyclin-A1, putative, expressed	GO:0005634,GO:0005737,GO:0007049,GO:0008150,GO:0008152,GO:0009987,GO:0030234	nucleus|cytoplasm|cell cycle|biological_process|metabolic process|cellular process|enzyme regulator activity
LOC_Os01g13300	480	449	439	713	656	693	79	79	75	156	128	120	10.9263	10.8753	9.99562	15.3588	15.0056	15.3152	1.86978	1.85304	1.72402	4.1011	3.19868	3.03354	At5g42700; MJB21.7	B3 DNA binding domain containing protein, expressed	GO:0003677,GO:0005575,GO:0006139,GO:0009058	DNA binding|cellular_component|nucleobase, nucleoside, nucleotide and nucleic acid metabolic process|biosynthetic process
LOC_Os01g13780	55	54	55	115	75	95	20	19	33	56	45	49	2.22372	2.32315	2.22431	4.4	3.04718	3.72906	0.840776	0.791585	1.34736	2.61487	1.99737	2.20015		expressed protein
LOC_Os01g14850	10	3	0	0	0	0	34	14	24	1	5	6	0.501283	0.160019	0	0	0	0	1.77213	0.723166	1.21492	0.0578933	0.275159	0.33402		MFS18 protein precursor, putative, expressed
LOC_Os01g14990	28	28	11	32	42	26	6	12	7	21	18	12	1.67402	1.78126	0.657827	1.81047	2.52332	1.50916	0.372983	0.739285	0.422624	1.45	1.18143	0.796753		GCRP6 - Glycine and cysteine rich family protein precursor, putative, expressed	GO:0003674,GO:0008150,GO:0016020	molecular_function|biological_process|membrane
LOC_Os01g15790	1147	1060	1145	1586	1394	1441	311	280	306	77	93	102	24.0725	23.6717	24.0369	31.4991	29.3995	29.3616	6.78658	6.05539	6.48531	1.86635	2.14274	2.37737		expressed protein	GO:0003674,GO:0008150	molecular_function|biological_process
LOC_Os01g16124	656	679	661	957	898	974	7	16	19	3	4	3	11.3166	12.4637	11.4058	15.6228	15.5671	16.3128	0.125557	0.284418	0.330991	0.0597691	0.0757531	0.0574738		retrotransposon protein, putative, unclassified, expressed
LOC_Os01g16130	729	686	709	1148	1025	1139	22	23	24	3	3	3	18.1906	18.2142	17.6963	27.1082	25.7018	27.5933	0.57079	0.591392	0.604761	0.0864544	0.0821811	0.0831343	PIF1 {ECO:0000255|HAMAP-Rule:MF_03176}; Synonyms=C15orf20	retrotransposon protein, putative, unclassified, expressed
LOC_Os01g16650	3	2	0	0	2	0	11	13	10	1	2	0	0.170877	0.121215	0	0	0.114475	0	0.65146	0.763012	0.575192	0.0657819	0.125061	0	UBC19; At3g20060; MAL21.6	ubiquitin-conjugating enzyme, putative, expressed	GO:0003824,GO:0006464,GO:0008150	catalytic activity|protein modification process|biological_process	path:ko04120	Ubiquitin mediated proteolysis
LOC_Os01g17420	3	8	2	4	0	0	21	18	11	3	1	2	0.302871	0.859395	0.201967	0.38215	0	0	2.20439	1.87256	1.12145	0.349786	0.110832	0.224236		expressed protein
LOC_Os01g17990	1	0	1	0	0	1	33	19	17	5	3	1	0.0431197	0	0.0431312	0	0	0.0418635	1.47953	0.844222	0.740248	0.248995	0.142013	0.0478867	MED26B; Synonyms=MED26_2; At5g05140; K2A11.1	expressed protein	GO:0003677,GO:0006139,GO:0009058	DNA binding|nucleobase, nucleoside, nucleotide and nucleic acid metabolic process|biosynthetic process
LOC_Os01g18120	70	52	79	55	61	47	18	13	5	20	30	34	2.41347	1.90772	2.7245	1.79451	2.11346	1.57326	0.645283	0.461864	0.174087	0.796378	1.13552	1.30185	CCR2; At1g80820; F23A5.17	cinnamoyl CoA reductase, putative, expressed	GO:0003824,GO:0005829,GO:0006950,GO:0008152,GO:0009058,GO:0009628,GO:0009987,GO:0019748	catalytic activity|cytosol|response to stress|metabolic process|biosynthetic process|response to abiotic stimulus|cellular process|secondary metabolic process
LOC_Os01g18360	239	179	195	183	173	159	82	97	102	12	7	6	12.1249	9.6627	9.89529	8.78553	8.81952	7.83132	4.3254	5.07081	5.22554	0.703081	0.389859	0.338041	IAA30; At3g62100; T17J13.60	OsIAA4 - Auxin-responsive Aux/IAA gene family member, expressed	GO:0000003,GO:0003700,GO:0005634,GO:0006139,GO:0007275,GO:0008150,GO:0009058,GO:0009536,GO:0009606,GO:0009628,GO:0009719,GO:0009790,GO:0009791	reproduction|sequence-specific DNA binding transcription factor activity|nucleus|nucleobase, nucleoside, nucleotide and nucleic acid metabolic process|multicellular organismal development|biological_process|biosynthetic process|plastid|tropism|response to abiotic stimulus|response to endogenous stimulus|embryo development|post-embryonic development	path:ko04075	Plant hormone signal transduction
LOC_Os01g18810	1	0	2	0	0	0	41	35	26	2	4	4	0.04484	0	0.0897036	0	0	0	1.91154	1.61719	1.17731	0.103572	0.196904	0.199188		expressed protein
LOC_Os01g18860	360	322	369	466	411	428	2020	2001	2121	704	769	838	10.7807	10.2605	11.0531	13.2059	12.3682	12.4436	62.8969	61.7474	64.1412	24.348	25.2814	27.8694	METK3; Os01g0293000, LOC_Os01g18860; OsJ_001358, P0706B05.41	S-adenosylmethionine synthetase, putative, expressed	GO:0005618,GO:0005829,GO:0005886,GO:0006139,GO:0006950,GO:0008150,GO:0008152,GO:0009058,GO:0009628,GO:0009987,GO:0016020,GO:0016740	cell wall|cytosol|plasma membrane|nucleobase, nucleoside, nucleotide and nucleic acid metabolic process|response to stress|biological_process|metabolic process|biosynthetic process|response to abiotic stimulus|cellular process|membrane|transferase activity	path:ko00270,path:ko01230	Cysteine and methionine metabolism|Biosynthesis of amino acids
LOC_Os01g20030	7	8	7	3	7	3	24	26	23	3	1	4	0.479751	0.58341	0.479878	0.194571	0.482098	0.199617	1.71026	1.83619	1.59183	0.237457	0.0752399	0.30445	DOGL2 {ECO:0000303|PubMed:17065317}; At4g18680 {ECO:0000312|Araport:AT4G18680}; F28A21.90 {ECO:0000312|EMBL:CAB37453.1}	expressed protein	GO:0003674,GO:0005515,GO:0005623,GO:0008150	molecular_function|protein binding|cell|biological_process
LOC_Os01g20110	1702	1573	1746	3071	3072	3184	524	478	514	1559	1497	1548	47.5615	46.7725	48.8039	81.2107	86.2654	86.3829	15.2251	13.7642	14.5048	50.3138	45.9248	48.0402	At4g37920; F20D10.40	expressed protein	GO:0003674,GO:0008150,GO:0009536,GO:0009579,GO:0016020	molecular_function|biological_process|plastid|thylakoid|membrane
LOC_Os01g21070	0	2	1	0	0	0	14	12	6	0	3	1	0	0.0511837	0.0240575	0	0	0	0.350104	0.297402	0.145726	0	0.0792112	0.02671	CEL2; At1g02800; F22D16.21	endoglucanase, putative, expressed	GO:0003824,GO:0005623,GO:0005975,GO:0008152,GO:0016787	catalytic activity|cell|carbohydrate metabolic process|metabolic process|hydrolase activity
LOC_Os01g21120	1610	1630	1847	1296	1375	1297	584	565	574	152	179	178	80.6267	86.8574	92.5198	61.418	69.1951	63.0597	30.4088	29.156	29.028	8.79107	9.84093	9.89946	RAP2-12; Synonyms=ERF074; At1g53910; T18A20.14	AP2 domain containing protein, expressed	GO:0003677,GO:0003700,GO:0005634,GO:0006139,GO:0006950,GO:0009058	DNA binding|sequence-specific DNA binding transcription factor activity|nucleus|nucleobase, nucleoside, nucleotide and nucleic acid metabolic process|response to stress|biosynthetic process
LOC_Os01g21380	0	2	1	0	0	0	10	8	1	0	0	0	0	0.0864572	0.0406368	0	0	0	0.422414	0.334905	0.0410258	0	0	0	At2g24580; F25P17.12	FAD dependent oxidoreductase domain containing protein, expressed	GO:0003824,GO:0005575,GO:0008152,GO:0009987	catalytic activity|cellular_component|metabolic process|cellular process	path:ko00260,path:ko00310,path:ko04146	Glycine, serine and threonine metabolism|Lysine degradation|Peroxisome
LOC_Os01g22380	5	1	5	1	1	0	8	14	13	2	1	1	0.347386	0.073928	0.347478	0.0657477	0.0698172	0	0.577918	1.0023	0.912091	0.160479	0.0762734	0.0771581		expressed protein
LOC_Os01g22980	174	167	190	269	227	280	42	32	26	127	150	131	3.93773	4.02142	4.30096	5.76085	5.16229	6.15196	0.988279	0.746232	0.594185	3.31929	3.72665	3.29235	SCPL24; Synonyms=BRS1; At4g30610; F17I23.50	OsSCP3 - Putative Serine Carboxypeptidase homologue, expressed	GO:0005623,GO:0016787,GO:0019538	cell|hydrolase activity|protein metabolic process
LOC_Os01g23070	1	2	0	0	4	2	689	722	719	2030	2268	2183	0.0247211	0.0526096	0	0	0.0993684	0.0480018	17.7101	18.3922	17.9494	57.9575	61.552	59.9323		expressed protein	GO:0003674,GO:0005575,GO:0008150	molecular_function|cellular_component|biological_process
LOC_Os01g23370	0	3	0	0	0	0	22	20	23	31	43	35	0	0.0734238	0	0	0	0	0.526145	0.47403	0.534231	0.823486	1.08579	0.894037		expressed protein
LOC_Os01g24090	195	215	207	422	388	390	82	73	63	227	213	196	6.40039	7.5089	6.79605	13.1076	12.7974	12.4278	2.79846	2.469	2.08816	8.60484	7.67505	7.14441		TPR repeat, putative, expressed	GO:0005488,GO:0008150,GO:0009536	binding|biological_process|plastid
LOC_Os01g24420	3	6	7	6	7	10	19	26	23	173	215	203	0.0638361	0.135851	0.14899	0.120819	0.14968	0.206587	0.42037	0.570093	0.494225	4.25144	5.02243	4.79711		expressed protein
LOC_Os01g24764	275	229	262	284	238	274	33	28	23	58	50	56	10.2275	9.06227	9.74656	9.9952	8.89472	9.89338	1.27609	1.07305	0.863804	2.4912	2.04143	2.31293		expressed protein
LOC_Os01g25484	2554	2522	2616	4483	4420	4420	377	394	393	1266	1361	1321	43.4657	45.6706	44.5326	72.1991	75.5905	73.0309	6.67114	6.90953	6.75414	24.8831	25.4281	24.967	Os01g0357100, LOC_Os01g25484; P0025H06.19-1, P0025H06.19-2	ferredoxin--nitrite reductase, putative, expressed	GO:0003824,GO:0005515,GO:0005576,GO:0005739,GO:0008150,GO:0008152,GO:0009536,GO:0016020	catalytic activity|protein binding|extracellular region|mitochondrion|biological_process|metabolic process|plastid|membrane	path:ko00910	Nitrogen metabolism
LOC_Os01g25990	482	412	446	732	630	720	133	169	155	484	506	470	7.40337	6.73358	6.85224	10.6398	9.72395	10.7368	2.12406	2.67483	2.40418	8.58565	8.53224	8.01713	At1g54570; T22H22.2	expressed protein	GO:0003824,GO:0008152,GO:0009536,GO:0016740	catalytic activity|metabolic process|plastid|transferase activity
LOC_Os01g26000	7	4	11	1	4	4	131	149	178	17	20	16	0.156385	0.0950877	0.245813	0.0211415	0.0898003	0.0867594	3.043	3.43013	4.01578	0.438624	0.490521	0.396969	At1g54570; T22H22.2	expressed protein	GO:0003824,GO:0008152,GO:0009536,GO:0016740	catalytic activity|metabolic process|plastid|transferase activity
LOC_Os01g27230	58	54	50	89	78	87	281	279	284	595	629	669	1.04772	1.03795	0.903444	1.5214	1.41589	1.52579	5.27784	5.19335	5.18068	12.413	12.4737	13.4209	OPR1; Synonyms=OPDA, OPDA2, OPDAR1, OPR11, OPR2, RRJ4; Os06g0216300, LOC_Os06g11290; OsJ_20595, OSJNBb0024N18.13, P0537F07.35	12-oxophytodienoate reductase, putative, expressed	GO:0003824,GO:0006950,GO:0008152	catalytic activity|response to stress|metabolic process	path:ko00592	alpha-Linolenic acid metabolism
LOC_Os01g27260	2	5	0	1	0	0	20	16	19	1	2	1	0.111409	0.296364	0	0.052714	0	0	1.15838	0.918407	1.06879	0.064333	0.122306	0.0618624	GSTA2	glutathione S-transferase, putative, expressed	GO:0005737,GO:0008152,GO:0009056,GO:0009987,GO:0016740,GO:0019748	cytoplasm|metabolic process|catabolic process|cellular process|transferase activity|secondary metabolic process	path:ko00480,path:ko00980,path:ko00982	Glutathione metabolism|Metabolism of xenobiotics by cytochrome P450|Drug metabolism - cytochrome P450
LOC_Os01g28540	459	426	445	825	827	808	151	141	189	526	508	518	17.6547	17.4351	17.1208	30.029	31.9649	30.173	6.03892	5.58849	7.34112	23.3657	21.4507	22.1267		stress regulated protein, putative, expressed	GO:0009536	plastid
LOC_Os01g31750	0	0	0	0	0	0	13	4	7	0	1	1	0	0	0	0	0	0	0.317399	0.0967867	0.165989	0	0.0257786	0.0260776		transposon protein, putative, unclassified, expressed
LOC_Os01g31800	9	7	6	3	5	5	36	21	26	11	7	7	0.607764	0.502987	0.405283	0.191713	0.339299	0.327809	2.52772	1.4613	1.77304	0.857888	0.518944	0.524963	Os01g0502700, LOC_Os01g31800; OsJ_001872, P0507H06.22; and OrderedLocusNames=Os03g0279200, LOC_Os03g17100; ORFNames=OsJ_009947	Core histone H2A/H2B/H3/H4 domain containing protein, putative, expressed	GO:0003677,GO:0005622,GO:0005634,GO:0006259,GO:0016043	DNA binding|intracellular|nucleus|DNA metabolic process|cellular component organization
LOC_Os01g32380	44	46	43	26	26	23	203	186	157	26	32	26	3.79778	4.22475	3.71244	2.12367	2.25512	1.92736	18.2182	16.5431	13.6845	2.59176	3.03219	2.49223	RH3 {ECO:0000303|PubMed:22353606}; Os01g0508100 {ECO:0000312|EMBL:BAF05071.2}, LOC_Os01g32380 {ECO:0000305}; OSJNBa0094H06.34 {ECO:0000312|EMBL:BAD73294.1}, P0455H03.1 {ECO:0000312|EMBL:BAD73535.1}	expressed protein
LOC_Os01g32439	58	54	57	92	67	60	9	2	4	0	0	0	3.42711	3.39516	3.36892	5.1443	3.97828	3.442	0.552938	0.121775	0.238678	0	0	0		expressed protein
LOC_Os01g32920	0	0	0	0	0	0	4	2	7	0	0	0	0	0	0	0	0	0	0.228655	0.113304	0.38863	0	0	0	GIS2; At5g06650	ZOS1-08 - C2H2 zinc finger protein, expressed	GO:0003700,GO:0005622,GO:0006139,GO:0009058	sequence-specific DNA binding transcription factor activity|intracellular|nucleobase, nucleoside, nucleotide and nucleic acid metabolic process|biosynthetic process
LOC_Os01g33324	2	0	1	0	0	0	11	15	13	4	0	0	0.0420969	0	0.021054	0	0	0	0.240739	0.325341	0.276322	0.0972357	0	0	AtMg00820 {ECO:0000312|Araport:ATMG00820}; and OrderedLocusNames=At2g07683 {ECO:0000312|Araport:AT2G07683}	retrotransposon protein, putative, Ty1-copia subclass, expressed
LOC_Os01g33370	0	0	0	0	0	0	16	12	9	3	1	0	0	0	0	0	0	0	0.939117	0.698031	0.513051	0.195584	0.0619721	0	At3g50808; F18B3.90	zinc-binding protein, putative, expressed	GO:0005488,GO:0005575,GO:0008150	binding|cellular_component|biological_process
LOC_Os01g35230	11	15	4	11	13	6	58	39	58	8	15	28	0.381601	0.5537	0.138801	0.361116	0.453189	0.202082	2.09208	1.39415	2.03187	0.320518	0.571266	1.07873	At5g59530; F2O15.26	1-aminocyclopropane-1-carboxylate oxidase homolog 1, putative, expressed	GO:0005575,GO:0008150,GO:0008152	cellular_component|biological_process|metabolic process
LOC_Os01g35860	0	0	1	0	0	0	6	5	6	0	0	1	0	0	0.018614	0	0	0	0.116094	0.0958786	0.112753	0	0	0.0206663		transposon protein, putative, Mutator sub-class, expressed
LOC_Os01g36850	2	8	2	2	0	1	17	13	11	1	0	1	0.053382	0.227207	0.0533961	0.0505165	0	0.0259134	0.471789	0.357549	0.29649	0.0308255	0	0.0296417	GSTT3; Synonyms=GST10C; At5g41220; K1O13.1	transposon protein, putative, Pong sub-class, expressed
LOC_Os01g37900	0	0	0	0	0	0	7	5	3	35	21	19	0	0	0	0	0	0	0.323777	0.229198	0.134768	1.79815	1.02557	0.938655		retrotransposon protein, putative, Ty3-gypsy subclass, expressed
LOC_Os01g38490	224	244	275	225	212	220	30	45	18	1	4	5	13.408	15.5408	16.4651	12.7449	12.7518	12.785	1.86712	2.7756	1.08803	0.0691294	0.26285	0.332373		expressed protein	GO:0003674,GO:0008150	molecular_function|biological_process
LOC_Os01g38740	0	0	0	0	0	0	7	6	5	0	0	1	0	0	0	0	0	0	0.199531	0.169495	0.13842	0	0	0.030445	AtMg00300 {ECO:0000312|Araport:ATMG00300}; and OrderedLocusNames=At2g07736 {ECO:0000312|Araport:AT2G07736}	retrotransposon protein, putative, Ty1-copia subclass, expressed
LOC_Os01g40450	0	6	2	0	3	2	23	38	27	5	1	2	0	0.157444	0.0493348	0	0.0743446	0.0478848	0.589753	0.965649	0.672395	0.142405	0.0270731	0.0547743	PCO4 {ECO:0000303|PubMed:24599061}; At2g42670 {ECO:0000312|Araport:AT2G42670}; F14N22.6 {ECO:0000312|EMBL:AAM15389.1}	2-aminoethanethiol dioxygenase, putative, expressed	GO:0003824,GO:0005575,GO:0006091,GO:0008152	catalytic activity|cellular_component|generation of precursor metabolites and energy|metabolic process
LOC_Os01g40600	0	0	0	0	0	0	7	3	5	0	0	0	0	0	0	0	0	0	0.420244	0.178492	0.291536	0	0	0	cwf16; SPAC9.13c, SPAPJ735.01c	coiled-coil domain-containing protein, putative, expressed	GO:0003674,GO:0008150	molecular_function|biological_process
LOC_Os01g41140	3	7	10	1	4	1	83	49	80	4	4	1	0.162809	0.404225	0.542842	0.0513566	0.218141	0.0526887	4.68349	2.74019	4.3843	0.250705	0.238313	0.0602694		THION18 - Plant thionin family protein precursor, expressed
LOC_Os01g41170	0	0	0	1	1	0	3	1	6	0	0	0	0	0	0	0.0456721	0.048499	0	0.150545	0.0497325	0.292426	0	0	0		THION27 - Plant thionin family protein precursor, expressed
LOC_Os01g41290	134	141	109	59	68	72	39	65	66	13	17	7	3.53739	3.96063	2.87819	1.4739	1.80388	1.84531	1.07048	1.76815	1.75944	0.396339	0.492672	0.205218	At3g26922; MQP17.2	OsFBD5 - F-box and FBD domain containing protein, expressed	GO:0003674,GO:0008150	molecular_function|biological_process
LOC_Os01g41750	0	2	1	0	2	3	262	295	266	1156	1134	1164	0	0.0298087	0.0140108	0	0.0281512	0.0407969	3.81576	4.2579	3.76253	18.7004	17.4377	18.1067	EMS1 {ECO:0000303|PubMed:12154130}; Synonyms=ESP, EXS {ECO:0000303|PubMed:12401166}; At5g07280; T28J14.220	expressed protein	GO:0005618,GO:0006950,GO:0007165,GO:0009607	cell wall|response to stress|signal transduction|response to biotic stimulus
LOC_Os01g41834	3	0	1	10	4	0	12	20	8	43	43	48	0.126449	0	0.0421607	0.39887	0.169423	0	0.525906	0.86866	0.340514	2.09318	1.98972	2.24684	CHS	chalcone synthase, putative, expressed	GO:0005634,GO:0005773,GO:0005783,GO:0006810,GO:0006950,GO:0009058,GO:0009628,GO:0009719,GO:0009987,GO:0016020,GO:0016740,GO:0019748	nucleus|vacuole|endoplasmic reticulum|transport|response to stress|biosynthetic process|response to abiotic stimulus|response to endogenous stimulus|cellular process|membrane|transferase activity|secondary metabolic process
LOC_Os01g41910	2	0	0	3	5	4	25	26	42	117	123	112	0.0960674	0	0	0.136366	0.241344	0.186537	1.24859	1.2869	2.03726	6.49048	6.48606	5.97451	At1g17230; F20D23.7	receptor-like protein kinase 5 precursor, putative, expressed	GO:0000003,GO:0004871,GO:0004872,GO:0005739,GO:0006464,GO:0006810,GO:0006950,GO:0007165,GO:0007275,GO:0009607,GO:0009653,GO:0009791,GO:0009987,GO:0016043,GO:0016049,GO:0016301	reproduction|signal transducer activity|receptor activity|mitochondrion|protein modification process|transport|response to stress|signal transduction|multicellular organismal development|response to biotic stimulus|anatomical structure morphogenesis|post-embryonic development|cellular process|cellular component organization|cell growth|kinase activity
LOC_Os01g41960	0	0	0	0	0	0	10	6	17	4	3	0	0	0	0	0	0	0	0.0806727	0.0479702	0.133197	0.0358425	0.0255532	0		retrotransposon protein, putative, unclassified, expressed
LOC_Os01g42510	14	8	6	2	4	4	68	57	48	12	8	10	0.930503	0.565778	0.398892	0.125793	0.267159	0.258112	4.69929	3.90383	3.22168	0.92112	0.583727	0.738122		expressed protein
LOC_Os01g43180	1	0	2	0	0	0	11	9	9	2	0	0	0.156109	0	0.312302	0	0	0	1.78548	1.44777	1.41881	0.360582	0	0	ETC3; Synonyms=CPL3; At4g01060; F2N1.40	MYB family transcription factor, putative, expressed	GO:0000003,GO:0003677,GO:0003700,GO:0006139,GO:0006950,GO:0007275,GO:0008150,GO:0009058,GO:0009628,GO:0009653,GO:0009719,GO:0009791,GO:0030154	reproduction|DNA binding|sequence-specific DNA binding transcription factor activity|nucleobase, nucleoside, nucleotide and nucleic acid metabolic process|response to stress|multicellular organismal development|biological_process|biosynthetic process|response to abiotic stimulus|anatomical structure morphogenesis|response to endogenous stimulus|post-embryonic development|cell differentiation
LOC_Os01g43340	2	1	0	0	0	0	59	51	74	2	9	5	0.0256618	0.0136529	0	0	0	0	0.787124	0.674302	0.958829	0.0296369	0.126774	0.0712469	AtMg00810 {ECO:0000312|Araport:ATMG00810}; and OrderedLocusNames=At2g07683 {ECO:0000312|Araport:AT2G07683}	retrotransposon protein, putative, unclassified, expressed
LOC_Os01g43700	396	443	449	595	614	689	144	146	107	49	32	51	8.59634	10.2327	9.74944	12.2229	13.3939	14.521	3.25023	3.26586	2.3456	1.22846	0.762603	1.2295	CYP72A11; At3g14650; MIE1.15	cytochrome P450 72A1, putative, expressed	GO:0003674,GO:0003824,GO:0005488,GO:0005623,GO:0008152,GO:0019825	molecular_function|catalytic activity|binding|cell|metabolic process|oxygen binding
LOC_Os01g44220	1361	1125	1125	679	557	600	11917	12031	12083	2164	1832	1801	19.9822	17.5753	16.5216	9.43393	8.21788	8.55254	181.922	182.018	179.148	36.6934	29.5284	29.3655	SH2	glucose-1-phosphate adenylyltransferase large subunit, chloroplast precursor, putative, expressed	GO:0005575,GO:0005975,GO:0008152,GO:0009058,GO:0009987,GO:0016740	cellular_component|carbohydrate metabolic process|metabolic process|biosynthetic process|cellular process|transferase activity	path:ko00500,path:ko00520	Starch and sucrose metabolism|Amino sugar and nucleotide sugar metabolism
LOC_Os01g45914	0	1	0	1	1	3	10	10	17	0	0	2	0	0.0704445	0	0.0626497	0.0665274	0.192824	0.688358	0.682194	1.13653	0	0	0.147045		expressed protein
LOC_Os01g46650	0	4	0	0	0	0	8	23	6	2	0	1	0	0.551996	0	0	0	0	1.07878	3.07372	0.785801	0.299561	0	0.144028		expressed protein
LOC_Os01g46910	7	13	8	1	5	2	47	52	63	3	6	4	0.232932	0.460299	0.266278	0.0314897	0.167194	0.0646129	1.62616	1.78304	2.11701	0.115291	0.219186	0.147819		microneme protein Sm70, putative, expressed
LOC_Os01g47470	36	58	41	49	22	25	246	234	247	52	44	33	0.758376	1.3001	0.863935	0.976823	0.46572	0.511306	5.38829	5.07955	5.25449	1.26512	1.01757	0.772031	At2g42960; F7D19.4	serine/threonine-protein kinase, putative, expressed	GO:0000166,GO:0005575,GO:0006464,GO:0008152,GO:0009987,GO:0016301	nucleotide binding|cellular_component|protein modification process|metabolic process|cellular process|kinase activity
LOC_Os01g47510	1	0	0	0	0	0	82	87	87	6	13	15	0.0162897	0	0	0	0	0	1.38886	1.46036	1.43115	0.112878	0.23248	0.271358		retrotransposon protein, putative, unclassified, expressed
LOC_Os01g48380	1401	1273	1300	2198	2030	2108	2560	2872	2823	5448	5463	5316	19.2664	18.6276	17.8822	28.6041	28.0529	28.1444	36.6046	40.6981	39.2035	86.5257	82.4753	81.1869	At1g62590; T3P18.15	PPR repeat domain containing protein, putative, expressed	GO:0000003,GO:0005488,GO:0005575,GO:0008150,GO:0009790,GO:0009791	reproduction|binding|cellular_component|biological_process|embryo development|post-embryonic development
LOC_Os01g48740	4	2	2	0	0	0	12	15	9	2	0	0	0.216152	0.114999	0.108104	0	0	0	0.674238	0.83525	0.491126	0.124817	0	0	ASPG1; At3g18490; MYF24.22	aspartyl protease family protein, putative, expressed	GO:0005575,GO:0016787,GO:0019538	cellular_component|hydrolase activity|protein metabolic process
LOC_Os01g48950	50	38	48	83	88	87	9	10	10	89	68	104	3.572	2.88862	3.43002	5.61122	6.31747	6.03419	0.668524	0.736153	0.721428	7.34305	5.3331	8.25112		expressed protein
LOC_Os01g49200	14	13	10	8	4	3	31	36	40	8	8	4	0.277365	0.274052	0.19817	0.149986	0.0796349	0.0577037	0.638585	0.734942	0.800268	0.183045	0.173998	0.088008	MAP65-4; At3g60840; T4C21.250	microtubule associated protein, putative, expressed	GO:0005515,GO:0005737,GO:0005856,GO:0007049,GO:0007610,GO:0009607,GO:0009653,GO:0009987,GO:0016043	protein binding|cytoplasm|cytoskeleton|cell cycle|behavior|response to biotic stimulus|anatomical structure morphogenesis|cellular process|cellular component organization
LOC_Os01g49420	1	0	0	0	0	0	14	22	21	2	4	0	0.0424681	0	0	0	0	0	0.618193	0.962747	0.900604	0.0980929	0.186489	0		retrotransposon protein, putative, unclassified, expressed
LOC_Os01g49640	10	16	14	2	9	4	40	22	48	2	7	5	0.678919	1.15586	0.950738	0.128495	0.614017	0.263655	2.82365	1.5391	3.29087	0.156817	0.52173	0.376987		LTPL149 - Protease inhibitor/seed storage/LTP family protein precursor, expressed	GO:0005623,GO:0006810,GO:0008289	cell|transport|lipid binding
LOC_Os01g50440	212	183	223	102	112	117	89	94	77	25	23	31	10.9305	10.0397	11.5007	4.97672	5.80287	5.85666	4.77121	4.99413	4.00911	1.48864	1.30186	1.77503		AWPM-19-like membrane family protein, putative, expressed	GO:0003674,GO:0005623,GO:0008150,GO:0016020	molecular_function|cell|biological_process|membrane
LOC_Os01g50480	2	0	1	0	1	0	28	23	37	8	8	0	0.08897	0	0.0444968	0	0.0447027	0	1.29511	1.05431	1.66214	0.411007	0.390691	0	SAMT	SAM dependent carboxyl methyltransferase, putative, expressed	GO:0005575,GO:0008150,GO:0008152,GO:0009987,GO:0016740	cellular_component|biological_process|metabolic process|cellular process|transferase activity
LOC_Os01g50840	1095	1060	1057	1873	1872	1687	469	459	501	849	929	931	43.2354	44.5346	41.746	69.9843	74.2764	64.6694	19.2545	18.6752	19.9763	38.7149	40.269	40.8238	At1g23390; F26F24.26, F28C11.3	expressed protein	GO:0003674,GO:0005575,GO:0008150	molecular_function|cellular_component|biological_process
LOC_Os01g50930	896	858	938	1141	1035	1155	438	410	445	821	739	778	37.7975	38.5131	39.5797	45.549	43.8748	47.3038	19.2116	17.8224	18.9569	39.9985	34.2239	36.448	PTAC7 {ECO:0000303|PubMed:16326926}; Synonyms=PDE225, TAC7 {ECO:0000303|PubMed:16326926}; At5g24314 {ECO:0000312|Araport:AT5G24314}; MOP9.14 {ECO:0000312|EMBL:AB006701}	expressed protein	GO:0003674,GO:0005622,GO:0008150,GO:0009536	molecular_function|intracellular|biological_process|plastid
LOC_Os01g50970	133	80	113	101	113	136	8	7	9	0	3	1	3.20184	2.0493	2.72108	2.30095	2.73367	3.17867	0.20025	0.173649	0.218798	0	0.0792866	0.0267354		expressed protein
LOC_Os01g51290	5816	5205	5647	3567	3431	3631	2222	2828	2823	1002	1116	1062	70.68	67.3068	68.6444	41.0217	41.8999	42.8408	28.0769	35.4143	34.6446	14.0632	14.889	14.3329	PBL21 {ECO:0000303|PubMed:20413097}; Synonyms=ASG5 {ECO:0000305}; At1g20650 {ECO:0000312|Araport:AT1G20650}; F2D10.13 {ECO:0000312|EMBL:AAF80637.1}, F5M15.3 {ECO:0000312|EMBL:AAF79602.1}	protein kinase family protein, putative, expressed	GO:0000166,GO:0005515,GO:0005886,GO:0006464,GO:0008152,GO:0009987,GO:0016301	nucleotide binding|protein binding|plasma membrane|protein modification process|metabolic process|cellular process|kinase activity
LOC_Os01g51620	12	12	10	2	8	2	41	39	17	2	12	7	0.420037	0.446945	0.350124	0.0662482	0.281395	0.0679666	1.49219	1.40669	0.600907	0.0808503	0.461124	0.272109	KRR1; YCL059C; YCL59C	KRR1 small subunit processome component, putative, expressed	GO:0003723,GO:0005575,GO:0008150	RNA binding|cellular_component|biological_process
LOC_Os01g51850	17	7	17	21	12	15	33	27	36	45	53	65	0.938702	0.411285	0.93895	1.09733	0.665855	0.804135	1.89464	1.53628	2.0074	2.8697	3.21281	3.98594	mrnip {ECO:0000250|UniProtKB:Q6NTE8}; zgc:123335	expressed protein	GO:0003674,GO:0005575,GO:0008150	molecular_function|cellular_component|biological_process
LOC_Os01g52110	7643	6827	7113	9716	8754	9624	2355	2519	2566	4596	4292	4150	100.488	95.5099	93.5448	120.886	115.659	122.848	32.1941	34.1277	34.0691	69.7875	61.9501	60.5953	Rchy1; Synonyms=Arnip, Chimp, Zfp363, Znf363	RING finger and CHY zinc finger domain-containing protein 1, putative, expressed	GO:0005488	binding	path:ko04115,path:ko04120	p53 signaling pathway|Ubiquitin mediated proteolysis
LOC_Os01g52514	4	7	6	2	5	2	36	33	28	12	6	9	0.153854	0.286492	0.230842	0.0727975	0.193258	0.0746857	1.43974	1.30794	1.08757	0.533059	0.253355	0.384441	Os01g0723500, LOC_Os01g52514; P0022F10.16	B3 DNA binding domain containing protein, expressed	GO:0003677,GO:0005654,GO:0006950,GO:0009628,GO:0009908	DNA binding|nucleoplasm|response to stress|response to abiotic stimulus|flower development
LOC_Os01g52610	14	7	12	8	6	16	48	49	35	9	17	15	0.768852	0.409052	0.65919	0.41576	0.33112	0.853087	2.74088	2.77292	1.94104	0.570824	1.02493	0.914838	Os01g0725400, LOC_Os01g52610; OsJ_03314, P0022F10.36, P0042A10.11	membrane associated DUF588 domain containing protein, putative, expressed	GO:0003674,GO:0008150,GO:0016020	molecular_function|biological_process|membrane
LOC_Os01g52650	0	0	0	0	0	0	7	6	11	0	0	0	0	0	0	0	0	0	0.411323	0.349405	0.627763	0	0	0	AGP31 {ECO:0000303|PubMed:17885091}; At1g28290 {ECO:0000312|Araport:AT1G28290}; F3H9.6 {ECO:0000312|EMBL:AAF98426.1}	POEI44 - Pollen Ole e I allergen and extensin family protein precursor, expressed	GO:0003674,GO:0005623,GO:0008150	molecular_function|cell|biological_process
LOC_Os01g53550	2	3	2	1	1	0	12	6	10	2	1	0	0.115215	0.183894	0.115246	0.0545152	0.0578895	0	0.718778	0.35617	0.581744	0.133062	0.0632426	0		expressed protein
LOC_Os01g54630	0	0	0	0	0	0	16	18	8	46	29	57	0	0	0	0	0	0	0.532563	0.593768	0.258618	1.70067	1.01917	2.02643	RLP51 {ECO:0000303|PubMed:18434605}; Synonyms=PDO1 {ECO:0000303|PubMed:15955925}, SNC2 {ECO:0000303|PubMed:20841424}; At4g18760 {ECO:0000312|Araport:AT4G18760}; F28A21.170 {ECO:0000312|EMBL:CAB37461.1}	leucine rich repeat family protein, putative, expressed	GO:0005886,GO:0007165	plasma membrane|signal transduction
LOC_Os01g55220	1	2	4	0	2	1	31	12	26	1	1	2	0.237462	0.505349	0.950101	0	0.477248	0.230544	7.65402	2.93632	6.23476	0.274246	0.26069	0.527428		expressed protein
LOC_Os01g55290	916	809	847	1567	1332	1374	334	301	315	564	608	573	13.6588	12.8361	12.6333	22.1119	19.9592	19.8913	5.17843	4.625	4.7433	9.71276	9.95296	9.48881	EMB1417; At4g21190; F7J7.130	PPR repeat domain containing protein, putative, expressed	GO:0000003,GO:0003674,GO:0009790,GO:0009791	reproduction|molecular_function|embryo development|post-embryonic development
LOC_Os01g55370	105	85	84	45	50	70	28	22	25	10	8	10	3.08232	2.65506	2.46651	1.25008	1.47495	1.99501	0.854635	0.665485	0.741107	0.339027	0.257816	0.326007		expressed protein	GO:0003674,GO:0008150,GO:0009536	molecular_function|biological_process|plastid
LOC_Os01g55430	4	5	1	1	0	0	41	53	37	2	4	5	0.116543	0.15501	0.0291433	0.0275716	0	0	1.24206	1.59121	1.08862	0.0672976	0.127942	0.161783	TULP2; Synonyms=TULP12; Os01g0759100, LOC_Os01g55430; B1131G08.31, OsJ_03520 {ECO:0000312|EMBL:EEE55409.1}, P0460E08.4	OsFBT2 - F-box and tubby domain containing protein, expressed	GO:0003700,GO:0006139,GO:0008152,GO:0009058,GO:0016787	sequence-specific DNA binding transcription factor activity|nucleobase, nucleoside, nucleotide and nucleic acid metabolic process|metabolic process|biosynthetic process|hydrolase activity
LOC_Os01g55500	96	96	88	96	109	91	382	355	433	164	132	113	1.94849	2.07331	1.78659	1.84389	2.22317	1.79319	8.06163	7.42474	8.87495	3.84428	2.94124	2.54708	NAT1; At2g05760; T25M19.4	nucleobase-ascorbate transporter, putative, expressed	GO:0005215,GO:0006810,GO:0009987,GO:0016020	transporter activity|transport|cellular process|membrane
LOC_Os01g55510	282	255	262	534	461	499	66	70	90	139	138	121	19.8655	19.1142	18.4615	35.5983	32.634	34.1279	4.83423	5.0813	6.40242	11.3086	10.6723	9.46616	Dynll1; Synonyms=Dncl1, Dnclc1, Pin	dynein light chain type 1 domain containing protein, expressed	GO:0005634,GO:0005737,GO:0007275,GO:0008152,GO:0009653,GO:0030154,GO:0030234	nucleus|cytoplasm|multicellular organismal development|metabolic process|anatomical structure morphogenesis|cell differentiation|enzyme regulator activity	path:ko04962	Vasopressin-regulated water reabsorption
LOC_Os01g55610	31	35	37	31	11	13	71	99	75	2	12	15	0.739954	0.888951	0.883405	0.700233	0.263849	0.301263	1.76212	2.43504	1.80783	0.0551339	0.314452	0.397624	NPF1.2; Synonyms=NRT1.11; At1g52190; F9I5.4	peptide transporter PTR2, putative, expressed	GO:0005215,GO:0006810,GO:0016020	transporter activity|transport|membrane
LOC_Os01g55630	1	0	3	0	1	0	27	38	59	4	5	5	0.0711385	0	0.213472	0	0.0714866	0	1.99711	2.78558	4.23846	0.328632	0.390485	0.395015	GLUB5; Synonyms=GLUB-5; Os02g0268100, LOC_Os02g16820; P0693E08.14	glutelin, putative, expressed	GO:0000003,GO:0003674,GO:0005623,GO:0009719,GO:0009791,GO:0009987	reproduction|molecular_function|cell|response to endogenous stimulus|post-embryonic development|cellular process
LOC_Os01g56840	2	0	0	0	1	0	33	18	18	3	0	1	0.0771617	0	0	0	0.0387696	0	1.32379	0.715601	0.701287	0.133671	0	0.042846		DUF domain containing protein, expressed	GO:0005886,GO:0008150,GO:0016020	plasma membrane|biological_process|membrane
LOC_Os01g57020	27	19	17	31	32	16	91	81	84	27	24	29	0.840397	0.629276	0.529279	0.913104	1.0009	0.483504	2.94507	2.59796	2.64029	0.970577	0.820091	1.00244	UFC; At5g10150; T31P16.140	expressed protein	GO:0003674,GO:0005575,GO:0008150	molecular_function|cellular_component|biological_process
LOC_Os01g57082	1976	1687	1805	1923	1799	1883	117	135	124	303	304	279	31.9824	29.054	29.2224	29.4538	29.2601	29.5892	1.96899	2.25157	2.02674	5.66385	5.40167	5.01495	IDE	insulin-degrading enzyme, putative, expressed	GO:0003824,GO:0005488,GO:0005575,GO:0016787,GO:0019538	catalytic activity|binding|cellular_component|hydrolase activity|protein metabolic process
LOC_Os01g57190	0	0	0	0	0	0	4	4	1	18	25	22	0	0	0	0	0	0	0.337119	0.3341	0.0818543	1.68503	2.22464	1.98039		transposon protein, putative, unclassified, expressed
LOC_Os01g58320	16	12	11	10	18	29	1	1	7	20	10	11	2.72482	2.17453	1.87381	1.61159	3.08042	4.79485	0.177073	0.175487	1.20384	3.93363	1.8696	2.08041		expressed protein
LOC_Os01g58830	0	0	0	0	0	0	19	21	11	3	1	3	0	0	0	0	0	0	0.520427	0.570058	0.292629	0.0912724	0.0289203	0.0877673	Os05g0583200, LOC_Os05g50640; OSJNBb0035N21.10	transposon protein, putative, unclassified, expressed
LOC_Os01g59120	12	9	1	1	3	6	25	37	25	3	10	8	0.311418	0.248526	0.0259584	0.0245584	0.0782354	0.151172	0.674584	0.989444	0.65517	0.0899143	0.2849	0.230564	CYCB1-3; Synonyms=CycB1-1; Os01g0281200, LOC_Os01g17402; B1085F09.20	cyclin, putative, expressed	GO:0005737,GO:0006950,GO:0007049,GO:0008152,GO:0009628,GO:0009987,GO:0030234	cytoplasm|response to stress|cell cycle|metabolic process|response to abiotic stimulus|cellular process|enzyme regulator activity	path:ko04068,path:ko04110,path:ko04115,path:ko04914	FoxO signaling pathway|Cell cycle|p53 signaling pathway|Progesterone-mediated oocyte maturation
LOC_Os01g59200	1	4	3	0	0	0	10	16	17	4	1	4	0.0412894	0.175738	0.123901	0	0	0	0.429311	0.680746	0.708825	0.190741	0.0453282	0.183416	MIZ1; At2g41660; T32G6.18	DUF617 domain containing protein, expressed	GO:0003674,GO:0008150,GO:0009536	molecular_function|biological_process|plastid
LOC_Os01g59265	0	0	0	0	0	0	9	11	6	17	14	18	0	0	0	0	0	0	0.757304	0.917305	0.49034	1.58887	1.24381	1.61773		expressed protein
LOC_Os01g59350	1557	1337	1437	1511	1571	1536	649	669	702	1393	1437	1484	24.9137	22.7639	22.9997	22.8798	25.2607	23.8616	10.7976	11.0307	11.3433	25.7422	25.2428	26.3707	TGAL1 {ECO:0000303|PubMed:24919709}; Synonyms=TGAL2 {ECO:0000303|PubMed:24919709}; Os01g0808100 {ECO:0000312|EMBL:BAS74852.1}, LOC_Os01g59350 {ECO:0000305}	transcription factor, putative, expressed	GO:0003677,GO:0003700,GO:0005515,GO:0005634,GO:0005737,GO:0006139,GO:0006950,GO:0007165,GO:0008150,GO:0009058,GO:0009536,GO:0009607	DNA binding|sequence-specific DNA binding transcription factor activity|protein binding|nucleus|cytoplasm|nucleobase, nucleoside, nucleotide and nucleic acid metabolic process|response to stress|signal transduction|biological_process|biosynthetic process|plastid|response to biotic stimulus
LOC_Os01g59530	2061	2073	2174	2176	2031	2196	579	528	560	1088	1221	1177	96.5225	103.304	101.842	96.4378	95.5829	99.8485	28.1944	25.4807	26.4844	58.847	62.7764	61.2161	CML1; Os01g0810300, LOC_Os01g59530; OsJ_003721, P0468B07.35	OsCML1 - Calmodulin-related calcium sensor protein, expressed	GO:0005488,GO:0005515,GO:0005773,GO:0005886,GO:0016020	binding|protein binding|vacuole|plasma membrane|membrane	path:ko04014,path:ko04015,path:ko04020,path:ko04022,path:ko04024,path:ko04070,path:ko04114,path:ko04261,path:ko04270,path:ko04626,path:ko04713,path:ko04720,path:ko04722,path:ko04728,path:ko04740,path:ko04744,path:ko04745,path:ko04750,path:ko04910,path:ko04912,path:ko04915,path:ko04916,path:ko04921,path:ko04922,path:ko04924,path:ko04925,path:ko04970,path:ko04971	Ras signaling pathway|Rap1 signaling pathway|Calcium signaling pathway|cGMP - PKG signaling pathway|cAMP signaling pathway|Phosphatidylinositol signaling system|Oocyte meiosis|Adrenergic signaling in cardiomyocytes|Vascular smooth muscle contraction|Plant-pathogen interaction|Circadian entrainment|Long-term potentiation|Neurotrophin signaling pathway|Dopaminergic synapse|Olfactory transduction|Ph…
LOC_Os01g59570	3	1	1	3	2	2	42	27	34	11	7	8	0.0478519	0.0169724	0.0159549	0.0452832	0.0320574	0.0309718	0.696564	0.443781	0.547657	0.202636	0.122576	0.141712	At1g51810; F19C24.1, T14L22.2	senescence-induced receptor-like serine/threonine-protein kinase precursor, putative, expressed	GO:0005575,GO:0005886,GO:0006464,GO:0008152,GO:0009987,GO:0016301	cellular_component|plasma membrane|protein modification process|metabolic process|cellular process|kinase activity
LOC_Os01g59580	2	1	3	0	0	0	7	6	15	1	1	3	0.0368118	0.019585	0.0552324	0	0	0	0.133964	0.113798	0.278805	0.021257	0.0202063	0.0613221	At1g51810; F19C24.1, T14L22.2	retrotransposon protein, putative, unclassified, expressed
LOC_Os01g59780	2	8	6	2	0	2	13	21	17	2	0	2	0.0782964	0.333248	0.234951	0.0740934	0	0.0760152	0.529162	0.847145	0.672067	0.0904247	0	0.0869521	BBM2	AP2 domain containing protein, expressed	GO:0003677,GO:0003700,GO:0005634,GO:0005975,GO:0006091,GO:0006139,GO:0006629,GO:0008150,GO:0009056,GO:0009058,GO:0009987	DNA binding|sequence-specific DNA binding transcription factor activity|nucleus|carbohydrate metabolic process|generation of precursor metabolites and energy|nucleobase, nucleoside, nucleotide and nucleic acid metabolic process|lipid metabolic process|biological_process|catabolic process|biosynthetic process|cellular process
LOC_Os01g60740	44	42	45	37	43	37	248	226	239	24	7	23	2.09953	2.13248	2.14781	1.67074	2.06185	1.71407	12.3042	11.1123	11.5164	1.32259	0.366688	1.21881	MALD3	LTPL16 - Protease inhibitor/seed storage/LTP family protein precursor, expressed	GO:0005623,GO:0006810,GO:0008289	cell|transport|lipid binding
LOC_Os01g61320	656	623	746	1162	1139	1071	328	359	285	615	668	567	22.5103	22.7474	25.6053	37.733	39.2754	35.68	11.7026	12.694	9.87583	24.3723	25.1642	21.6072		thioredoxin, putative, expressed	GO:0003674,GO:0006139,GO:0009058,GO:0009536,GO:0009987,GO:0016043	molecular_function|nucleobase, nucleoside, nucleotide and nucleic acid metabolic process|biosynthetic process|plastid|cellular process|cellular component organization
LOC_Os01g61560	812	737	819	1264	1255	1295	332	362	399	780	838	789	30.7644	29.7117	31.0379	45.3188	47.7811	47.6345	13.0787	14.1328	15.2657	34.1297	34.8552	33.1977	VTE5 {ECO:0000303|PubMed:16361393}; At5g04490 {ECO:0000312|Araport:AT5G04490}; T32M21_90 {ECO:0000312|EMBL:CAB85555.1}	phosphatidate cytidylyltransferase, putative, expressed	GO:0006629,GO:0008152,GO:0009058,GO:0009719,GO:0009908,GO:0009987,GO:0016020,GO:0016740	lipid metabolic process|metabolic process|biosynthetic process|response to endogenous stimulus|flower development|cellular process|membrane|transferase activity	path:ko00900	Terpenoid backbone biosynthesis
LOC_Os01g62480	50	40	32	20	29	16	132	165	186	14	9	9	1.2182	1.03699	0.779851	0.461121	0.71001	0.378465	3.34391	4.14245	4.57627	0.393931	0.240724	0.243516	LAC17; At5g60020; MMN10.27	laccase precursor protein, putative, expressed	GO:0003824,GO:0005576,GO:0005623,GO:0008152,GO:0009058,GO:0009987,GO:0019748	catalytic activity|extracellular region|cell|metabolic process|biosynthetic process|cellular process|secondary metabolic process
LOC_Os01g62740	1	0	0	0	0	0	19	23	29	5	6	3	0.0553992	0	0	0	0	0	1.09444	1.31298	1.62238	0.319903	0.364909	0.184571		expressed protein
LOC_Os01g62790	177	161	141	155	115	124	16	22	19	7	3	0	4.17175	4.03773	3.32413	3.45712	2.72372	2.83743	0.392101	0.534311	0.45222	0.190541	0.077624	0	Gld2; CG5732	expressed protein	GO:0005575,GO:0008150	cellular_component|biological_process
LOC_Os01g62810	38	21	29	21	22	29	72	91	94	19	37	12	0.846705	0.497891	0.64634	0.442798	0.492596	0.627343	1.66807	2.08938	2.11509	0.488931	0.905066	0.29694	HERC5; Synonyms=CEB1, CEBP1	regulator of chromosome condensation, putative, expressed	GO:0005488,GO:0005575,GO:0008150	binding|cellular_component|biological_process
LOC_Os01g62830	339	305	378	268	261	224	105	131	100	255	274	280	51.0311	48.8541	56.917	38.1775	39.4816	32.7372	16.4345	20.3204	15.2015	44.3323	45.281	46.8092		expressed protein	GO:0003674,GO:0005575,GO:0008150	molecular_function|cellular_component|biological_process
LOC_Os01g64200	1	0	0	1	0	0	6	9	10	2	0	0	0.0264261	0	0	0.0250075	0	0	0.164861	0.245077	0.26686	0.061039	0	0	FRS3; At2g27110; T20P8.16	transposon protein, putative, unclassified, expressed
LOC_Os01g64210	0	0	0	0	0	0	6	5	14	0	2	1	0	0	0	0	0	0	0.649266	0.53621	1.47136	0	0.228506	0.115578		expressed protein
LOC_Os01g64960	3224	3216	3505	5664	5370	5434	1339	1116	1246	3441	3740	3620	110.181	116.949	119.816	183.178	184.419	180.298	47.5802	39.301	43.0014	135.813	140.318	137.391	PSBS {ECO:0000303|PubMed:10366881}; Synonyms=NPQ4 {ECO:0000303|PubMed:10667783}; At1g44575; T18F15.3	chlorophyll A-B binding protein, putative, expressed	GO:0005488,GO:0008289,GO:0009536,GO:0009579,GO:0009628,GO:0016020	binding|lipid binding|plastid|thylakoid|response to abiotic stimulus|membrane	path:ko00195	Photosynthesis
LOC_Os01g65130	767	654	730	521	538	586	167	226	273	416	465	427	9.51077	8.62908	9.05437	6.11359	6.70382	7.05467	2.15313	2.88773	3.4185	5.95743	6.33	5.88013		peptide transporter, putative, expressed
LOC_Os01g65370	812	975	962	1266	1263	1218	358	349	374	760	790	797	47.5353	60.7339	56.3314	70.1346	74.2991	69.2256	21.791	21.0529	22.1098	51.383	50.7712	51.8152	MYB4; At4g38620; F20M13.180	MYB family transcription factor, putative, expressed	GO:0003677,GO:0003700,GO:0006139,GO:0008150,GO:0009058,GO:0009628,GO:0009719	DNA binding|sequence-specific DNA binding transcription factor activity|nucleobase, nucleoside, nucleotide and nucleic acid metabolic process|biological_process|biosynthetic process|response to abiotic stimulus|response to endogenous stimulus
LOC_Os01g65490	1	3	5	0	0	2	24	23	16	10	3	2	0.0361799	0.115493	0.180947	0	0	0.0702516	0.902842	0.857476	0.584573	0.417842	0.119157	0.0803592		DNA binding protein, putative, expressed	GO:0003674,GO:0005575,GO:0008150	molecular_function|cellular_component|biological_process
LOC_Os01g65630	27	41	39	29	31	27	258	259	279	16	28	16	1.2575	2.03186	1.81687	1.27815	1.45086	1.22086	12.4939	12.43	13.122	0.860616	1.43164	0.827567		expressed protein	GO:0003674,GO:0005575,GO:0008150	molecular_function|cellular_component|biological_process
LOC_Os01g65850	2	5	4	4	1	3	34	31	46	12	16	15	0.029296	0.0779317	0.0586074	0.0554467	0.0147196	0.0426636	0.517833	0.467914	0.680436	0.203004	0.257293	0.24401	PKL; Synonyms=CHR6 {ECO:0000303|PubMed:16547115}, GYM; At2g25170; F13D4.130	CHD3-type chromatin-remodeling factor PICKLE, putative, expressed
LOC_Os01g66670	0	0	0	0	0	0	2	10	1	0	0	0	0	0	0	0	0	0	0.128426	0.636381	0.0623652	0	0	0		expressed protein
LOC_Os01g66840	35	37	36	46	41	31	13	15	20	29	44	35	1.47156	1.6553	1.514	1.83022	1.73226	1.2654	0.56831	0.64987	0.849162	1.40816	2.03091	1.63424	PAE5 {ECO:0000303|PubMed:25115560}; At3g09410 {ECO:0000312|Araport:AT3G09410}; F3L24.31 {ECO:0000312|EMBL:AAF14036.1}	pectinacetylesterase domain containing protein, expressed	GO:0008150,GO:0008152,GO:0016787	biological_process|metabolic process|hydrolase activity
LOC_Os01g66930	0	0	0	0	0	0	15	31	55	137	113	111	0	0	0	0	0	0	0.463762	0.949858	1.65152	4.70474	3.68874	3.66549	At3g55350 {ECO:0000312|Araport:AT3G55350}; T22E16.10 {ECO:0000312|EMBL:CAB75893.1}	transposon protein, putative, CACTA, En/Spm sub-class, expressed
LOC_Os01g67110	1	2	4	1	0	0	15	13	3	0	3	2	0.0554599	0.118025	0.221898	0.0524828	0	0	0.864976	0.742933	0.168017	0	0.182655	0.123182		expressed protein	GO:0003674,GO:0005623,GO:0006464,GO:0009058	molecular_function|cell|protein modification process|biosynthetic process
LOC_Os01g68260	10	11	13	1	5	6	45	37	46	13	14	4	0.422552	0.494583	0.549463	0.0399869	0.21231	0.246145	1.97709	1.61105	1.96286	0.634408	0.649439	0.187706		lysine ketoglutarate reductase trans-splicing related 1, putative, expressed	GO:0003674,GO:0008150	molecular_function|biological_process
LOC_Os01g68290	792	754	788	549	587	613	32	23	34	5	4	11	64.197	65.032	63.8897	42.1114	47.8132	48.2402	2.69695	1.92108	2.78305	0.468064	0.355942	0.990195		expressed protein
LOC_Os01g68990	0	0	0	0	0	0	8	13	15	0	4	0	0	0	0	0	0	0	0.177073	0.285166	0.322456	0	0.0934798	0		retrotransposon, putative, centromere-specific, expressed
LOC_Os01g69290	41	61	49	36	21	40	17	21	16	4	4	9	1.14383	1.81081	1.36737	0.950423	0.588729	1.08342	0.493127	0.603702	0.450763	0.128879	0.122509	0.278842		antifreeze glycoprotein, putative, expressed
LOC_Os01g70310	141	148	155	113	111	97	841	802	854	197	155	148	4.4769	5.00019	4.92272	3.39527	3.54161	2.99012	27.7644	26.2398	27.3822	7.22387	5.40282	5.21866	AMS; Synonyms=BHLH21, EN48; At2g16910; F12A24.9	inducer of CBF expression 2, putative, expressed	GO:0003677,GO:0003700,GO:0005634,GO:0006139,GO:0006464,GO:0006950,GO:0009058,GO:0009628,GO:0009791,GO:0009987	DNA binding|sequence-specific DNA binding transcription factor activity|nucleus|nucleobase, nucleoside, nucleotide and nucleic acid metabolic process|protein modification process|response to stress|biosynthetic process|response to abiotic stimulus|post-embryonic development|cellular process
LOC_Os01g70390	119	137	121	92	77	103	285	285	307	67	82	80	2.6609	3.25963	2.70634	1.94674	1.73018	2.23603	6.62613	6.56679	6.93221	1.73022	2.01292	1.9866		expressed protein	GO:0005886	plasma membrane
LOC_Os01g70680	2	1	3	3	0	0	25	22	27	0	1	0	0.315137	0.167662	0.47283	0.44733	0	0	4.09584	3.57206	4.2962	0	0.172981	0	LCR73; At2g02147; F5O4	DEF1 - Defensin and Defensin-like DEFL family, expressed	GO:0005623,GO:0006950	cell|response to stress
LOC_Os01g70970	3	5	2	0	2	2	21	23	20	3	2	11	0.0959155	0.1701	0.0639606	0	0.0642566	0.0620807	0.698105	0.757744	0.645728	0.110773	0.0701985	0.39057	ANX1; At3g04690; F7O18.16	protein kinase, putative, expressed	GO:0000166,GO:0005886,GO:0006464,GO:0008152,GO:0009987,GO:0016301	nucleotide binding|plasma membrane|protein modification process|metabolic process|cellular process|kinase activity
LOC_Os01g71624	206	183	174	141	164	191	31	40	44	259	254	227	5.69676	5.3849	4.8131	3.68993	4.55747	5.12806	0.891365	1.13985	1.22875	8.27191	7.71124	6.97148		expressed protein
LOC_Os01g71670	745	831	585	372	362	379	191	174	163	54	64	47	27.9331	33.1535	21.9398	13.1991	13.6393	13.7962	7.44611	6.72262	6.17166	2.33831	2.63434	1.95704		glycosyl hydrolases family 17, putative, expressed	GO:0003824,GO:0005488,GO:0005618,GO:0005773,GO:0006950,GO:0008152,GO:0009607,GO:0009628,GO:0016020,GO:0016787	catalytic activity|binding|cell wall|vacuole|response to stress|metabolic process|response to biotic stimulus|response to abiotic stimulus|membrane|hydrolase activity
LOC_Os01g71780	1	0	1	0	0	0	6	10	8	0	2	0	0.0293896	0	0.0293974	0	0	0	0.183349	0.302845	0.23743	0	0.0645288	0	fbxw1; Synonyms=btrcp	WD domain, G-beta repeat domain containing protein, expressed	GO:0000166,GO:0005622	nucleotide binding|intracellular
LOC_Os01g72350	130	99	105	122	131	102	255	227	277	419	440	442	2.71933	2.20353	2.19696	2.41499	2.75365	2.07146	5.54615	4.89295	5.85126	10.1223	10.1042	10.2678	nfdA {ECO:0000312|EMBL:BAD37143.1}	amidohydrolase, putative, expressed	GO:0005737,GO:0008150,GO:0008152,GO:0016787	cytoplasm|biological_process|metabolic process|hydrolase activity
LOC_Os01g72450	1	0	1	0	1	0	5	11	5	0	2	0	0.0598574	0	0.0598732	0	0.0601502	0	0.311187	0.67848	0.302231	0	0.131425	0	AHL18 {ECO:0000303|PubMed:15604740}; At3g60870 {ECO:0000312|Araport:AT3G60870}; T4C21_280 {ECO:0000312|EMBL:CAB82691.1}	DNA binding protein, putative, expressed	GO:0003677,GO:0005654,GO:0006139,GO:0009058,GO:0009908	DNA binding|nucleoplasm|nucleobase, nucleoside, nucleotide and nucleic acid metabolic process|biosynthetic process|flower development
LOC_Os01g72470	0	0	0	0	2	0	17	17	11	2	2	1	0	0	0	0	0.167746	0	1.47531	1.4621	0.927142	0.192787	0.183258	0.0926916		expressed protein
LOC_Os01g72680	3	0	0	4	0	5	80	88	100	30	44	18	0.0543281	0	0	0.068549	0	0.0879088	1.50635	1.64215	1.82875	0.627437	0.874754	0.362005	At5g63020; MJH22.8	disease resistance protein RPS2, putative, expressed	GO:0000166,GO:0005575,GO:0006464,GO:0006950,GO:0009058	nucleotide binding|cellular_component|protein modification process|response to stress|biosynthetic process
LOC_Os01g73110	27	35	46	27	32	14	156	119	137	42	30	44	1.20004	1.65526	2.04505	1.13562	1.42923	0.604114	7.20925	5.45012	6.149	2.15589	1.46381	2.17182		expressed protein	GO:0005623	cell
LOC_Os01g73130	0	0	0	0	0	0	6	1	3	0	0	0	0	0	0	0	0	0	0.633621	0.104658	0.307693	0	0	0		vacuolar ATP synthase, putative, expressed	GO:0005215,GO:0005773,GO:0006139,GO:0006810,GO:0009056,GO:0009058,GO:0016020,GO:0016787	transporter activity|vacuole|nucleobase, nucleoside, nucleotide and nucleic acid metabolic process|transport|catabolic process|biosynthetic process|membrane|hydrolase activity	path:ko00190,path:ko04142,path:ko04145,path:ko04721,path:ko04966	Oxidative phosphorylation|Lysosome|Phagosome|Synaptic vesicle cycle|Collecting duct acid secretion
LOC_Os01g73700	0	0	3	0	0	0	14	9	11	1	2	0	0	0	0.120747	0	0	0	0.585734	0.373171	0.446975	0.0464712	0.0883485	0		RCLEA2 - Root cap and Late embryogenesis related family protein precursor, putative, expressed
LOC_Os01g73980	1	1	1	2	1	3	8	4	14	2	0	2	0.0349789	0.0372197	0.0349881	0.0662024	0.03515	0.101879	0.290957	0.144176	0.494522	0.0807944	0	0.0776917	XCP2 {ECO:0000303|PubMed:10889267}; At1g20850; F2D10.37, F9H16.17	xylem cysteine proteinase 2 precursor, putative, expressed	GO:0005618,GO:0008219,GO:0016787,GO:0019538,GO:0030154	cell wall|cell death|hydrolase activity|protein metabolic process|cell differentiation
LOC_Os01g74110	42	47	36	22	16	24	4	11	9	21	25	35	1.58179	1.88349	1.35617	0.784077	0.605533	0.877543	0.156636	0.426892	0.342289	0.913404	1.03364	1.46388	ZIP2; At5g59520; F2O15.19	metal cation transporter, putative, expressed	GO:0005215,GO:0005886,GO:0006810,GO:0008152,GO:0009987,GO:0016740	transporter activity|plasma membrane|transport|metabolic process|cellular process|transferase activity
LOC_Os01g74146	16	8	5	2	8	4	44	63	55	9	5	7	0.418878	0.222856	0.130934	0.049549	0.210464	0.101668	1.19771	1.69955	1.45406	0.272117	0.143703	0.203518	FZR1; Synonyms=CDH1, FYR, FZR, KIAA1242	WD repeat-containing protein, putative, expressed	GO:0004871,GO:0005622,GO:0005886,GO:0007165,GO:0009536	signal transducer activity|intracellular|plasma membrane|signal transduction|plastid	path:ko04110,path:ko04111,path:ko04120,path:ko04914	Cell cycle|Cell cycle - yeast|Ubiquitin mediated proteolysis|Progesterone-mediated oocyte maturation
LOC_Os01g74200	43	29	29	21	18	13	63	75	75	15	28	25	1.13513	0.814598	0.765758	0.524609	0.477497	0.333182	1.72923	2.04017	1.99936	0.457315	0.81146	0.732921	PBL1 {ECO:0000303|PubMed:20413097}; Synonyms=BLK {ECO:0000303|PubMed:20404519}; At3g55450; T22E16.110	protein kinase domain containing protein, expressed	GO:0000166,GO:0005886,GO:0006464,GO:0008152,GO:0009058,GO:0009987,GO:0016301	nucleotide binding|plasma membrane|protein modification process|metabolic process|biosynthetic process|cellular process|kinase activity
LOC_Os02g01326	2259	2264	2334	4056	3541	3967	289	267	348	854	1085	1119	77.2542	82.3851	79.8402	131.263	121.689	131.713	10.2763	9.40902	12.0181	33.7294	40.7348	42.4986	At4g01430; F3D13.4	auxin-induced protein 5NG4, putative, expressed	GO:0005623,GO:0016020	cell|membrane
LOC_Os02g01820	4	1	1	0	0	1	108	84	77	23	28	15	0.181777	0.0483554	0.0454563	0	0	0.0441202	5.10313	3.93356	3.53364	1.20712	1.39691	0.757023	ABCA4; Synonyms=ATH3; At3g47750; T23J7.80	ABC2 homolog 4, putative, expressed	GO:0005215,GO:0005575,GO:0005886,GO:0006139,GO:0006810,GO:0009056,GO:0009987,GO:0016787	transporter activity|cellular_component|plasma membrane|nucleobase, nucleoside, nucleotide and nucleic acid metabolic process|transport|catabolic process|cellular process|hydrolase activity
LOC_Os02g01950	0	0	0	0	0	0	5	4	3	0	0	0	0	0	0	0	0	0	0.12051	0.0955447	0.0702251	0	0	0	FRS3; At2g27110; T20P8.16	transposon protein, putative, unclassified, expressed
LOC_Os02g02410	2959	2880	2845	4859	4827	4770	8580	8629	9050	3334	3439	3389	60.4461	62.6012	58.1327	93.9309	99.0879	94.6021	182.24	181.64	186.691	78.6565	77.1234	76.8836	BIP1 {ECO:0000303|PubMed:21223397}; Synonyms=BIP {ECO:0000303|PubMed:9177027}; Os02g0115900 {ECO:0000312|EMBL:BAF07589.1}, LOC_Os02g02410 {ECO:0000305}; OJ1442_E05.10 {ECO:0000312|EMBL:BAD07713.1}, OsJ_05115 {ECO:0000312|EMBL:EAZ21491.1}, P0036E06.29 {ECO:0000312|EMBL:BAD07938.1}	DnaK family protein, putative, expressed	GO:0000166,GO:0005575,GO:0005618,GO:0005634,GO:0005730,GO:0005773,GO:0005783,GO:0005886,GO:0006950,GO:0007275,GO:0008150,GO:0009628,GO:0009987,GO:0016020,GO:0016043,GO:0019538,GO:0030154	nucleotide binding|cellular_component|cell wall|nucleus|nucleolus|vacuole|endoplasmic reticulum|plasma membrane|response to stress|multicellular organismal development|biological_process|response to abiotic stimulus|cellular process|membrane|cellular component organization|protein metabolic process|cell differentiation	path:ko03060,path:ko04141,path:ko04918	Protein export|Protein processing in endoplasmic reticulum|Thyroid hormone synthesis
LOC_Os02g02590	252	222	275	395	439	426	115	108	118	204	214	199	6.5735	6.16192	7.17537	9.7506	11.5075	10.7886	3.11909	2.903	3.10835	6.14571	6.1283	5.76485	At5g61400; MFB13.18	PPR repeat domain containing protein, putative, expressed	GO:0003674,GO:0008150,GO:0009536	molecular_function|biological_process|plastid
LOC_Os02g03130	31	19	30	39	55	56	11	14	6	25	19	40	3.92973	2.56284	3.80397	4.67847	7.00622	6.89205	1.44987	1.82876	0.768077	3.66005	2.64414	5.63119	CEL; Synonyms=BAL	expressed protein	GO:0003676,GO:0005829,GO:0008150	nucleic acid binding|cytosol|biological_process
LOC_Os02g03630	8	5	3	2	2	0	21	16	20	2	0	3	0.180319	0.119919	0.0676375	0.0426598	0.0453003	0	0.492158	0.371619	0.455233	0.0520627	0	0.075095		transposon protein, putative, CACTA, En/Spm sub-class, expressed
LOC_Os02g03640	1226	1207	1257	1020	894	1096	24	28	41	3	0	2	27.5235	28.8328	28.2269	21.6696	20.1683	23.8881	0.560219	0.647736	0.929499	0.0777821	0	0.0498634		expressed protein
LOC_Os02g03750	13	16	6	5	4	4	105	105	89	5	6	20	0.328438	0.430127	0.151627	0.119541	0.101552	0.0981136	2.75825	2.73355	2.27066	0.14589	0.166415	0.56115	At1g80170; F18B13.25	polygalacturonase, putative, expressed	GO:0005623,GO:0005975,GO:0016787	cell|carbohydrate metabolic process|hydrolase activity
LOC_Os02g03790	117	136	118	163	127	143	350	290	284	45	44	32	2.81131	3.47718	2.83608	3.70636	3.06652	3.33593	8.74427	7.18037	6.89116	1.24876	1.16066	0.853907		expressed protein	GO:0003674,GO:0005575,GO:0008150	molecular_function|cellular_component|biological_process
LOC_Os02g04730	340	340	343	305	268	306	14	18	13	3	3	7	9.26065	9.85389	9.34483	7.8614	7.33528	8.09175	0.396482	0.505198	0.357567	0.0943689	0.0897044	0.211738	GgCAS1	cycloartenol synthase, putative, expressed	GO:0003824,GO:0005773,GO:0006629,GO:0007275,GO:0009058,GO:0009987,GO:0016043	catalytic activity|vacuole|lipid metabolic process|multicellular organismal development|biosynthetic process|cellular process|cellular component organization
LOC_Os02g04960	11	2	6	2	1	0	20	11	21	3	6	2	0.278884	0.0539545	0.152159	0.0479843	0.0254772	0	0.527224	0.287376	0.537654	0.0878411	0.166999	0.0563119		expressed protein
LOC_Os02g05610	239	228	206	172	173	210	85	94	79	11	20	17	4.79893	4.87133	4.13741	3.26823	3.4907	4.09378	1.77459	1.94492	1.60186	0.255084	0.440866	0.379082	SE; At2g27100; T20P8.15	ZOS2-03 - C2H2 zinc finger protein, expressed	GO:0003677,GO:0003700,GO:0005515,GO:0005634,GO:0005654,GO:0005730,GO:0005829,GO:0006139,GO:0007275,GO:0009058,GO:0009536,GO:0009987,GO:0016043,GO:0040029	DNA binding|sequence-specific DNA binding transcription factor activity|protein binding|nucleus|nucleoplasm|nucleolus|cytosol|nucleobase, nucleoside, nucleotide and nucleic acid metabolic process|multicellular organismal development|biosynthetic process|plastid|cellular process|cellular component organization|regulation of gene expression, epigenetic
LOC_Os02g05680	464	433	476	265	249	310	198	195	213	83	80	81	9.68587	9.61779	9.939	5.23485	5.22324	6.28263	4.29754	4.19452	4.49006	2.00099	1.83333	1.87778	aifm2	apoptosis-inducing factor 2, putative, expressed	GO:0003674,GO:0003824,GO:0005488,GO:0008152	molecular_function|catalytic activity|binding|metabolic process
LOC_Os02g05890	613	661	680	1129	1115	1101	302	282	310	1124	1170	1096	25.4141	29.1596	28.1993	44.2941	46.4525	44.316	13.0183	12.0473	12.9786	53.8178	53.2513	50.4619		EMB1303, putative, expressed
LOC_Os02g05910	117	113	118	190	194	201	28	42	31	57	55	59	1.69759	1.74458	1.71255	2.60879	2.82858	2.8314	0.422414	0.627947	0.454214	0.95514	0.876072	0.950687	PSKR1 {ECO:0000303|PubMed:16829587}; Synonyms=PSKR; At2g02220 {ECO:0000312|Araport:AT2G02220}; F5O4.1 {ECO:0000312|EMBL:AAM15093.1}	phytosulfokine receptor precursor, putative, expressed	GO:0000166,GO:0004871,GO:0004872,GO:0005488,GO:0005886,GO:0006464,GO:0006950,GO:0007165,GO:0009536,GO:0016301	nucleotide binding|signal transducer activity|receptor activity|binding|plasma membrane|protein modification process|response to stress|signal transduction|plastid|kinase activity
LOC_Os02g05980	117	97	96	79	72	78	7	9	13	0	1	4	1.66792	1.47139	1.36892	1.06575	1.03144	1.07955	0.103758	0.132209	0.187148	0	0.0156502	0.063327	PSKR1 {ECO:0000303|PubMed:16829587}; Synonyms=PSKR; At2g02220 {ECO:0000312|Araport:AT2G02220}; F5O4.1 {ECO:0000312|EMBL:AAM15093.1}	phytosulfokine receptor precursor, putative, expressed	GO:0000166,GO:0004871,GO:0004872,GO:0005488,GO:0005575,GO:0006464,GO:0006950,GO:0007165,GO:0016301	nucleotide binding|signal transducer activity|receptor activity|binding|cellular_component|protein modification process|response to stress|signal transduction|kinase activity
LOC_Os02g06320	1	0	0	0	0	0	13	10	9	0	1	3	0.0432303	0	0	0	0	0	0.58434	0.445467	0.392901	0	0.047459	0.144028	OML7; Os02g0157900, LOC_Os02g06320; B1103G11.10, P0419H03.30	RNA recognition motif 2 domain containing protein, expressed	GO:0003723,GO:0008150	RNA binding|biological_process
LOC_Os02g06580	147	148	140	217	217	228	28	31	36	10	9	8	2.35888	2.52706	2.24714	3.29523	3.49919	3.55207	0.467175	0.512598	0.583368	0.185325	0.158548	0.142566	FH5; Synonyms=FHP5; At5g54650; MRB17.15	formin, putative, expressed	GO:0000003,GO:0005515,GO:0005618,GO:0005737,GO:0009653,GO:0009791,GO:0009987,GO:0016043	reproduction|protein binding|cell wall|cytoplasm|anatomical structure morphogenesis|post-embryonic development|cellular process|cellular component organization
LOC_Os02g07000	69	44	67	53	59	54	40	18	13	61	73	79	2.2487	1.52581	2.1841	1.63454	1.93221	1.70858	1.35543	0.60448	0.427836	2.29592	2.61177	2.85922		expressed protein
LOC_Os02g07440	0	0	0	0	0	0	10	10	10	0	0	0	0	0	0	0	0	0	2.16422	2.14484	2.10194	0	0	0		DEFL78 - Defensin and Defensin-like DEFL family, expressed
LOC_Os02g07600	5	1	2	0	0	0	46	48	54	6	12	3	0.980222	0.208603	0.392193	0	0	0	9.37661	9.69667	10.6906	1.35847	2.58265	0.653152	PDF2.1; Synonyms=LCR70; At2g02120; F5O4.11	DEF3 - Defensin and Defensin-like DEFL family, expressed	GO:0005618,GO:0005886,GO:0006950,GO:0008152,GO:0030234	cell wall|plasma membrane|response to stress|metabolic process|enzyme regulator activity
LOC_Os02g08400	10	9	10	5	2	2	142	168	177	8	10	10	0.399522	0.382604	0.399628	0.189038	0.0802953	0.0775764	5.89878	6.91635	7.14111	0.369127	0.438602	0.443689	HLS1; Synonyms=COP3, UNS2; At4g37580; F19F18.70	HLS, putative, expressed	GO:0005575,GO:0008152,GO:0016740	cellular_component|metabolic process|transferase activity
LOC_Os02g09190	15	14	12	9	3	5	315	327	317	56	27	43	0.486029	0.482687	0.388926	0.275964	0.0976815	0.15729	10.6124	10.9181	10.3725	2.09558	0.960429	1.54731	CYP71Z7; Os02g0570700, LOC_Os02g36190; OsJ_07207, OSJNBa0008E01.37, P0689H05.7	cytochrome P450, putative, expressed	GO:0003674,GO:0003824,GO:0005488,GO:0005623,GO:0008152,GO:0019825	molecular_function|catalytic activity|binding|cell|metabolic process|oxygen binding
LOC_Os02g09310	6	1	4	0	3	0	193	223	215	23	24	15	0.211188	0.0374528	0.140829	0	0.106111	0	7.06331	8.08815	7.64201	0.934955	0.927382	0.586337	CYP71D7	cytochrome P450, putative, expressed	GO:0003674,GO:0003824,GO:0005488,GO:0005623,GO:0008152,GO:0019825	molecular_function|catalytic activity|binding|cell|metabolic process|oxygen binding
LOC_Os02g09910	30	27	27	10	23	21	66	89	67	27	21	26	1.21391	1.1625	1.09281	0.382915	0.935216	0.824978	2.77678	3.71092	2.73773	1.26175	0.932854	1.16836	MBD9; At3g01460; F4P13.1, T13O15.10	PHD-finger domain containing protein, putative, expressed	GO:0000003,GO:0000166,GO:0003677,GO:0005515,GO:0005575,GO:0005634,GO:0006139,GO:0006464,GO:0007275,GO:0009058,GO:0009628,GO:0009653,GO:0009791,GO:0016043,GO:0016740	reproduction|nucleotide binding|DNA binding|protein binding|cellular_component|nucleus|nucleobase, nucleoside, nucleotide and nucleic acid metabolic process|protein modification process|multicellular organismal development|biosynthetic process|response to abiotic stimulus|anatomical structure morphogenesis|post-embryonic development|cellular component organization|transferase activity
LOC_Os02g10360	5	2	0	0	0	0	14	7	6	0	0	0	0.198819	0.084622	0	0	0	0	0.578827	0.286822	0.24093	0	0	0	SCL18; Synonyms=LAS; At1g55580; F20N2.1	MONOCULM 1, putative, expressed	GO:0003700,GO:0006139,GO:0007275,GO:0009058,GO:0009536,GO:0009653	sequence-specific DNA binding transcription factor activity|nucleobase, nucleoside, nucleotide and nucleic acid metabolic process|multicellular organismal development|biosynthetic process|plastid|anatomical structure morphogenesis
LOC_Os02g10420	1	1	0	0	0	0	21	16	18	1	0	0	0.15189	0.16162	0	0	0	0	3.31652	2.50425	2.76092	0.175418	0	0	Os03g0212300, LOC_Os03g11370	expressed protein	GO:0003677,GO:0003700,GO:0005575,GO:0006139,GO:0009058	DNA binding|sequence-specific DNA binding transcription factor activity|cellular_component|nucleobase, nucleoside, nucleotide and nucleic acid metabolic process|biosynthetic process
LOC_Os02g10890	0	0	0	0	0	1	13	11	9	15	28	18	0	0	0	0	0	0.155892	2.1704	1.82005	1.45935	2.78164	4.93574	3.20978		expressed protein
LOC_Os02g11700	0	0	0	0	0	0	52	60	49	10	7	13	0	0	0	0	0	0	1.60771	1.83843	1.47136	0.343412	0.228506	0.429291	UGT73C1; Synonyms=ZOG1; At2g36750; F13K3.15	cytokinin-O-glucosyltransferase 3, putative, expressed	GO:0008152,GO:0009628,GO:0016740	metabolic process|response to abiotic stimulus|transferase activity
LOC_Os02g12010	14	11	7	6	11	19	122	118	132	289	349	290	0.225873	0.188841	0.112966	0.0916064	0.17834	0.297611	2.04659	1.96176	2.15061	5.38493	6.18148	5.19605	At3g47110; F13I12.160	receptor-like protein kinase precursor, putative, expressed	GO:0000166,GO:0005886,GO:0006464,GO:0007165,GO:0016301	nucleotide binding|plasma membrane|protein modification process|signal transduction|kinase activity
LOC_Os02g12100	39	35	45	38	36	34	7	5	6	0	1	0	1.60374	1.53145	1.85096	1.47874	1.48762	1.3574	0.299296	0.211868	0.249157	0	0.0451439	0	KIN14R {ECO:0000305}; At2g22610 {ECO:0000312|Araport:AT2G22610}; T9I22.5 {ECO:0000312|EMBL:AAD15569.1}	expressed protein	GO:0000166,GO:0003774,GO:0008152,GO:0009987	nucleotide binding|motor activity|metabolic process|cellular process
LOC_Os02g12350	10	6	4	5	2	0	147	176	193	49	50	31	0.246489	0.157367	0.0986215	0.116629	0.0495389	0	3.76745	4.4703	4.80403	1.39488	1.353	0.848588	Hdac1	histone deacetylase, putative, expressed	GO:0005515,GO:0005634,GO:0006139,GO:0006464,GO:0006950,GO:0007275,GO:0008150,GO:0009058,GO:0009607,GO:0016043,GO:0016787	protein binding|nucleus|nucleobase, nucleoside, nucleotide and nucleic acid metabolic process|protein modification process|response to stress|multicellular organismal development|biological_process|biosynthetic process|response to biotic stimulus|cellular component organization|hydrolase activity	path:ko04110,path:ko04213,path:ko04330,path:ko04919	Cell cycle|Longevity regulating pathway - multiple species|Notch signaling pathway|Thyroid hormone signaling pathway
LOC_Os02g13170	1099	1070	1130	2105	2066	2084	418	437	520	1171	1169	1216	27.1553	28.1324	27.9286	49.2205	51.2987	49.9934	10.7391	11.1267	12.9751	33.4163	31.7104	33.3679	FOLT1; At5g66380; K1F13.3	mitochondrial carrier protein, putative, expressed	GO:0005488,GO:0005739,GO:0005773,GO:0005777,GO:0006810,GO:0009987,GO:0016020	binding|mitochondrion|vacuole|peroxisome|transport|cellular process|membrane
LOC_Os02g13420	1	3	3	1	2	2	208	301	284	946	1148	1003	0.0275487	0.0879405	0.0826681	0.0260699	0.055367	0.0534922	5.95797	8.54466	7.90081	30.098	34.7195	30.6861	HSL1; At1g28440; F3M18.12	leucine-rich repeat receptor protein kinase EXS precursor, putative, expressed	GO:0005886,GO:0006464,GO:0008152,GO:0009987,GO:0016020,GO:0016301	plasma membrane|protein modification process|metabolic process|cellular process|membrane|kinase activity
LOC_Os02g14720	336	349	350	244	216	242	1309	1332	1374	355	334	331	7.19505	7.95218	7.49682	4.9445	4.64802	5.03117	29.1452	29.3918	29.7121	8.77946	7.85183	7.87156	SIP5; YALI0B12782g	expressed protein	GO:0005488,GO:0006464,GO:0009058	binding|protein modification process|biosynthetic process
LOC_Os02g15810	3	7	11	3	2	5	51	39	46	12	8	5	0.0799044	0.198387	0.29306	0.0756151	0.0535302	0.129294	1.41238	1.07039	1.23725	0.369127	0.233921	0.147896	HMGB13; Synonyms=NFD13; At4g11080; F2P3.3, T22B4.60	HMG1/2, putative, expressed	GO:0003700,GO:0005634,GO:0006139,GO:0009058,GO:0009536	sequence-specific DNA binding transcription factor activity|nucleus|nucleobase, nucleoside, nucleotide and nucleic acid metabolic process|biosynthetic process|plastid
LOC_Os02g16270	224	172	195	266	226	336	8	5	8	27	18	12	2.50659	2.048	2.18266	2.8168	2.54135	3.65035	0.0930806	0.0576544	0.0904019	0.348935	0.221125	0.149127	RPPL1; At3g14470; MOA2.9	xa1, putative, expressed	GO:0005515,GO:0006950	protein binding|response to stress
LOC_Os02g16544	0	6	5	1	4	5	13	11	15	5	1	3	0	0.679827	0.532556	0.100767	0.428016	0.516904	1.43932	1.20698	1.61296	0.614888	0.116899	0.354765		expressed protein
LOC_Os02g17230	0	0	0	0	0	0	3	6	1	0	0	0	0	0	0	0	0	0	0.136599	0.270751	0.0442226	0	0	0	YUC8; Synonyms=BAS3, YUCCA8; At4g28720; F16A16.170	flavin monooxygenase, putative, expressed	GO:0000166,GO:0003824,GO:0005488,GO:0005575,GO:0008152,GO:0009653	nucleotide binding|catalytic activity|binding|cellular_component|metabolic process|anatomical structure morphogenesis
LOC_Os02g17940	375	325	378	374	372	386	76	73	75	212	179	199	10.3139	9.51135	10.3992	9.73424	10.2815	10.3072	2.1734	2.06891	2.08308	6.73401	5.40475	6.07833	JRG21 {ECO:0000303|PubMed:20565618}; At3g55970 {ECO:0000312|Araport:AT3G55970}; F27K19_150 {ECO:0000312|EMBL:CAB87851.1}	leucoanthocyanidin dioxygenase, putative, expressed	GO:0003824,GO:0005829,GO:0008150,GO:0008152	catalytic activity|cytosol|biological_process|metabolic process
LOC_Os02g18490	2	2	1	3	3	1	10	9	8	3	0	1	0.123969	0.131911	0.062001	0.175972	0.186864	0.0601787	0.644492	0.574849	0.500756	0.214759	0	0.0688371		LTPL53 - Protease inhibitor/seed storage/LTP family protein precursor, expressed
LOC_Os02g18650	11	9	7	8	2	2	21	29	21	3	2	3	0.276116	0.240385	0.175757	0.190032	0.0504486	0.0487403	0.54809	0.750109	0.532317	0.0869692	0.0551137	0.0836294	PME34; Synonyms=ARATH34; At3g49220; F2K15.80	pectinesterase, putative, expressed	GO:0005618,GO:0008150,GO:0008152,GO:0016787,GO:0030234	cell wall|biological_process|metabolic process|hydrolase activity|enzyme regulator activity
LOC_Os02g18930	10	10	8	7	12	8	28	29	45	12	15	10	0.787842	0.838312	0.630441	0.521885	0.950036	0.611911	2.29367	2.35431	3.58017	1.09186	1.29736	0.874939	CBL1; Os10g0564800, LOC_Os10g41510; OsJ_32489 {ECO:0000312|EMBL:EEE51412.1}	calcineurin B, putative, expressed	GO:0005488,GO:0005515,GO:0005622,GO:0005737,GO:0006464,GO:0006950,GO:0008150,GO:0008152,GO:0009058,GO:0009628,GO:0009987,GO:0016787,GO:0019725	binding|protein binding|intracellular|cytoplasm|protein modification process|response to stress|biological_process|metabolic process|biosynthetic process|response to abiotic stimulus|cellular process|hydrolase activity|cellular homeostasis
LOC_Os02g19950	483	427	520	833	800	747	132	142	133	250	248	255	19.7653	18.593	21.285	32.2581	32.8977	29.678	5.61647	5.98785	5.49616	11.8152	11.1413	11.5887		expressed protein
LOC_Os02g20500	0	0	0	0	0	0	6	6	15	4	0	0	0	0	0	0	0	0	0.241796	0.23963	0.587093	0.179048	0	0		expressed protein
LOC_Os02g21980	5	3	2	0	0	1	12	8	24	0	2	0	0.100836	0.0643775	0.0403452	0	0	0.0195797	0.251629	0.166251	0.488776	0	0.0442799	0		retrotransposon protein, putative, unclassified, expressed
LOC_Os02g25920	1	3	1	2	7	1	22	12	20	34	46	44	0.0352716	0.112593	0.0352809	0.0667564	0.248109	0.034244	0.806829	0.436147	0.712372	1.385	1.7812	1.72352		retrotransposon protein, putative, Ty3-gypsy subclass, expressed
LOC_Os02g30300	7	10	12	6	2	6	28	22	29	10	10	8	0.250748	0.381159	0.429968	0.20339	0.0719928	0.208665	1.04287	0.812062	1.04903	0.413699	0.393251	0.31825	At1g67340; F1N21.16	MYND finger family protein, expressed	GO:0005488,GO:0005634,GO:0008150	binding|nucleus|biological_process
LOC_Os02g31840	4	2	6	1	0	0	22	21	31	8	1	3	0.182762	0.0972351	0.274216	0.0432379	0	0	1.04516	0.988719	1.43034	0.422145	0.0501599	0.152225		expressed protein
LOC_Os02g31845	1	0	1	2	3	2	13	5	12	2	0	1	0.0707405	0	0.0707592	0.133886	0.21326	0.137359	0.956192	0.364473	0.857238	0.163397	0	0.078561		expressed protein
LOC_Os02g31850	1	0	0	0	0	0	7	5	13	0	0	0	0.0223014	0	0	0	0	0	0.162317	0.114902	0.29277	0	0	0	FRS3; At2g27110; T20P8.16	transposon protein, putative, unclassified, expressed
LOC_Os02g31970	7	3	2	3	0	2	15	22	19	2	5	1	0.165061	0.0752722	0.0471728	0.0669431	0	0.0457863	0.367766	0.53456	0.452431	0.0544656	0.129434	0.026187	TY3B-G; Synonyms=YGRWTy3-1 POL; YGR109W-B; G5984	retrotransposon protein, putative, unclassified, expressed
LOC_Os02g32170	0	0	0	0	0	0	3	6	6	0	0	0	0	0	0	0	0	0	0.0804137	0.159387	0.156199	0	0	0	Os05g0583200, LOC_Os05g50640; OSJNBb0035N21.10	transposon protein, putative, unclassified, expressed
LOC_Os02g33390	0	0	0	0	0	0	13	14	6	1	0	3	0	0	0	0	0	0	1.23855	1.32187	0.555186	0.105823	0	0.305278		pectinesterase inhibitor domain containing protein, putative, expressed
LOC_Os02g33410	0	0	0	0	0	0	29	28	32	4	10	8	0	0	0	0	0	0	4.66399	4.46284	4.99837	0.714549	1.69807	1.37422		expressed protein
LOC_Os02g33520	1	0	0	0	0	0	9	10	9	1	0	1	0.0424681	0	0	0	0	0	0.39741	0.437612	0.385973	0.0490465	0	0.047163	Tf2-11; SPBC1289.17, SPBC8E4.11c	retrotransposon protein, putative, unclassified, expressed
LOC_Os02g34320	9	9	0	3	2	7	105	122	101	20	20	9	0.487905	0.51916	0	0.153905	0.108954	0.368425	5.91855	6.81521	5.52925	1.25218	1.19029	0.541843	AIB; Synonyms=BHLH17, EN35; At2g46510; F13A10.4	basic helix-loop-helix, putative, expressed	GO:0003677,GO:0003700,GO:0005634,GO:0006139,GO:0009058,GO:0009790	DNA binding|sequence-specific DNA binding transcription factor activity|nucleus|nucleobase, nucleoside, nucleotide and nucleic acid metabolic process|biosynthetic process|embryo development
LOC_Os02g34380	1	4	4	1	9	1	11	21	20	6	5	5	0.0339916	0.144676	0.136002	0.0321669	0.307421	0.0330012	0.388774	0.735559	0.68652	0.235542	0.186583	0.188747	Pol; Synonyms=Gm17492	retrotransposon protein, putative, LINE subclass, expressed
LOC_Os02g34440	0	0	0	0	0	0	14	19	12	7	5	1	0	0	0	0	0	0	0.600055	0.807068	0.499531	0.333252	0.226271	0.0457792		retrotransposon protein, putative, Ty3-gypsy subclass, expressed
LOC_Os02g34790	0	0	2	3	6	4	14	28	44	222	227	209	0	0	0.0353796	0.0502074	0.10663	0.0686795	0.257436	0.510262	0.785801	4.53426	4.40721	4.10481	At1g17230; F20D23.7	receptor-like protein kinase 5 precursor, putative, expressed	GO:0005575,GO:0005886,GO:0006464,GO:0008152,GO:0009987,GO:0016020,GO:0016301	cellular_component|plasma membrane|protein modification process|metabolic process|cellular process|membrane|kinase activity
LOC_Os02g34800	0	0	0	1	0	4	7	6	7	37	36	45	0	0	0	0.0590918	0	0.242498	0.454486	0.386071	0.441407	2.66831	2.46787	3.12062	At1g17230; F20D23.7	leucine-rich repeat receptor protein kinase EXS precursor, putative, expressed	GO:0005886,GO:0006464,GO:0008152,GO:0009987,GO:0016301	plasma membrane|protein modification process|metabolic process|cellular process|kinase activity
LOC_Os02g34930	223	213	195	329	350	346	56	52	50	141	139	145	10.571	10.7437	9.24612	14.7585	16.6724	15.9237	2.76014	2.54004	2.39349	7.71923	7.2336	7.63337		expressed protein
LOC_Os02g34970	58	57	54	118	90	103	8	7	16	18	27	22	2.61696	2.73659	2.43712	5.03835	4.08066	4.51195	0.375312	0.325457	0.729022	0.937964	1.3374	1.10238	NAC104 {ECO:0000305}; Synonyms=XND1; At5g64530 {ECO:0000312|Araport:AT5G64530}; MUB3.5 {ECO:0000312|EMBL:BAB11420.1}	no apical meristem protein, putative, expressed	GO:0003700,GO:0005575,GO:0006139,GO:0007275,GO:0008150,GO:0008219,GO:0009058	sequence-specific DNA binding transcription factor activity|cellular_component|nucleobase, nucleoside, nucleotide and nucleic acid metabolic process|multicellular organismal development|biological_process|cell death|biosynthetic process
LOC_Os02g35140	435	428	452	243	274	214	797	956	985	373	354	310	6.4731	6.77693	6.72785	3.4219	4.09726	3.09169	12.3315	14.6591	14.8017	6.41028	5.78304	5.12299	ARF9; At4g23980; T19F6.20, T32A16.150	auxin response factor 7, putative, expressed	GO:0003677,GO:0003700,GO:0005515,GO:0005634,GO:0006139,GO:0007275,GO:0009058,GO:0009719	DNA binding|sequence-specific DNA binding transcription factor activity|protein binding|nucleus|nucleobase, nucleoside, nucleotide and nucleic acid metabolic process|multicellular organismal development|biosynthetic process|response to endogenous stimulus	path:ko04075	Plant hormone signal transduction
LOC_Os02g35180	870	811	888	1309	1256	1225	277	276	293	391	522	509	25.9611	25.7509	26.5053	36.9643	37.6629	35.4895	8.59445	8.48673	8.82925	13.4749	17.1004	16.8679	RR2 {ECO:0000303|PubMed:17284581}; Os02g0557800 {ECO:0000312|EMBL:BAF09056.2}, LOC_Os02g35180 {ECO:0000305}; OSJNBb0038F20.11 {ECO:0000312|EMBL:BAD16423.1}	OsRR2 type-A response regulator, expressed	GO:0004871,GO:0005515,GO:0005634,GO:0006139,GO:0007165,GO:0008150,GO:0009058,GO:0009719	signal transducer activity|protein binding|nucleus|nucleobase, nucleoside, nucleotide and nucleic acid metabolic process|signal transduction|biological_process|biosynthetic process|response to endogenous stimulus	path:ko04075	Plant hormone signal transduction
LOC_Os02g35300	2	2	3	1	0	0	27	26	21	3	3	0	0.0339573	0.0361327	0.0509495	0.0160673	0	0	0.476652	0.454888	0.36006	0.0588261	0.0559185	0	At1g54610; T22H22.5	transposon protein, putative, unclassified, expressed
LOC_Os02g36030	34	28	19	42	45	57	75	72	88	213	203	235	1.00216	0.878176	0.560177	1.17151	1.33287	1.63114	2.29854	2.18684	2.61934	7.25073	6.56876	7.69243	CYP76M6 {ECO:0000303|PubMed:22215681}; Os02g0571900 {ECO:0000312|EMBL:BAF09106.1}, LOC_Os02g36280 {ECO:0000305}; OsJ_07213 {ECO:0000312|EMBL:EAZ23517.1}, P0689H05.39 {ECO:0000312|EMBL:BAD17279.1}	cytochrome P450, putative, expressed	GO:0003674,GO:0003824,GO:0005488,GO:0008152,GO:0019825	molecular_function|catalytic activity|binding|metabolic process|oxygen binding
LOC_Os02g36510	0	0	1	0	0	0	4	8	12	0	0	1	0	0	0.0300433	0	0	0	0.124918	0.247599	0.36397	0	0	0.0333557	EIL1; At2g27050; T20P8.10	ethylene-insensitive 3, putative, expressed	GO:0003700,GO:0005634,GO:0006139,GO:0009058	sequence-specific DNA binding transcription factor activity|nucleus|nucleobase, nucleoside, nucleotide and nucleic acid metabolic process|biosynthetic process
LOC_Os02g37060	541	505	532	800	767	720	287	253	204	707	754	736	35.676	35.4353	35.0918	49.9237	50.8269	46.0967	19.6786	17.192	13.585	53.8448	54.5859	53.9008		photosystem II 5 kDa protein, chloroplast precursor, putative, expressed	GO:0003674,GO:0006950,GO:0008150,GO:0009536,GO:0009579,GO:0009628,GO:0016020	molecular_function|response to stress|biological_process|plastid|thylakoid|response to abiotic stimulus|membrane
LOC_Os02g37109	80	107	106	60	49	46	30	26	33	5	5	2	3.45843	4.92196	4.58363	2.45458	2.12865	1.93066	1.34848	1.15821	1.44064	0.249634	0.237295	0.0960189		vegetative cell wall protein gp1 precursor, putative, expressed
LOC_Os02g37440	0	0	2	0	0	0	9	6	4	0	0	0	0	0	0.0534526	0	0	0	0.250034	0.165197	0.107928	0	0	0		expressed protein
LOC_Os02g37890	0	2	2	4	1	0	39	34	30	5	10	3	0	0.0809926	0.0761367	0.144061	0.0382445	0	1.54329	1.33338	1.15298	0.219768	0.417811	0.126797	DAO; Os04g0475600, LOC_Os04g39980; OSJNBa0022H21.12	retrotransposon protein, putative, unclassified, expressed
LOC_Os02g38040	5	5	11	2	3	1	21	9	24	1	5	5	0.127855	0.136046	0.281356	0.0483967	0.0770884	0.024826	0.558343	0.237147	0.619742	0.029532	0.140362	0.14199	PIRL1; At5g05850; MJJ3.27	leucine-rich repeat family protein, putative, expressed	GO:0007275	multicellular organismal development
LOC_Os02g38930	4	3	0	1	0	0	22	31	15	4	1	4	0.145657	0.116241	0	0.0344596	0	0	0.832968	1.16322	0.551588	0.16822	0.0399763	0.16176	CYP71AV1	cytochrome P450 71D7, putative, expressed	GO:0003674,GO:0003824,GO:0005488,GO:0005623,GO:0008152,GO:0019825	molecular_function|catalytic activity|binding|cell|metabolic process|oxygen binding
LOC_Os02g39480	5	2	2	1	0	0	12	22	10	1	4	2	0.144844	0.061649	0.0579529	0.0274137	0	0	0.361447	0.656719	0.292538	0.0334561	0.12721	0.0643426	Os02g0600000, LOC_Os02g38804; OJ1791_B03.14, OJ1791_B03.15	protein phosphatase 2C, putative, expressed	GO:0003824,GO:0005886,GO:0006464,GO:0008152,GO:0009058,GO:0009987,GO:0016787	catalytic activity|plasma membrane|protein modification process|metabolic process|biosynthetic process|cellular process|hydrolase activity
LOC_Os02g39570	748	695	769	863	858	891	1494	1446	1394	609	610	580	13.2285	13.0785	13.6035	14.443	15.2481	15.2984	27.4721	26.3514	24.8956	12.4386	11.8432	11.3913	ilvH	ACT domain containing protein, expressed	GO:0005488,GO:0008152,GO:0009058,GO:0009536,GO:0009987,GO:0016740	binding|metabolic process|biosynthetic process|plastid|cellular process|transferase activity	path:ko00290,path:ko00650,path:ko00660,path:ko00770,path:ko01210,path:ko01230	Valine, leucine and isoleucine biosynthesis|Butanoate metabolism|C5-Branched dibasic acid metabolism|Pantothenate and CoA biosynthesis|2-Oxocarboxylic acid metabolism|Biosynthesis of amino acids
LOC_Os02g40130	5	0	0	0	1	1	210	312	289	1293	1433	1418	0.306542	0	0	0	0.0616084	0.0595222	13.3867	19.7107	17.8925	91.5512	96.4488	96.5462	At5g06940; MOJ9.11	leucine-rich, putative, expressed	GO:0000166,GO:0004871,GO:0004872,GO:0005515,GO:0005623,GO:0006464,GO:0006810,GO:0006950,GO:0007165,GO:0008219,GO:0009605,GO:0009607,GO:0009987,GO:0016301	nucleotide binding|signal transducer activity|receptor activity|protein binding|cell|protein modification process|transport|response to stress|signal transduction|cell death|response to external stimulus|response to biotic stimulus|cellular process|kinase activity
LOC_Os02g40190	1	0	0	0	0	2	274	313	294	1084	1157	1144	0.0550975	0	0	0	0	0.106984	15.697	17.7706	16.358	68.9773	69.9834	69.9997	At5g06940; MOJ9.11	receptor kinase, putative, expressed	GO:0000166,GO:0004871,GO:0004872,GO:0005515,GO:0005623,GO:0006464,GO:0006810,GO:0006950,GO:0007165,GO:0008219,GO:0009605,GO:0009607,GO:0009987,GO:0016301	nucleotide binding|signal transducer activity|receptor activity|protein binding|cell|protein modification process|transport|response to stress|signal transduction|cell death|response to external stimulus|response to biotic stimulus|cellular process|kinase activity
LOC_Os02g40330	22	16	22	32	30	21	94	77	83	23	13	28	0.232987	0.1803	0.233049	0.320699	0.319265	0.215918	1.03507	0.840287	0.887646	0.281309	0.151141	0.329311		retrotransposon protein, putative, Ty3-gypsy subclass, expressed
LOC_Os02g40770	235	208	264	115	139	128	60	85	80	9	10	13	4.16183	3.91964	4.67665	1.92731	2.47372	2.20082	1.10484	1.55118	1.43073	0.184079	0.194422	0.255681	EHMT1; Synonyms=EUHMTASE1, GLP, KIAA1876, KMT1D	SET domain containing protein, expressed	GO:0005575,GO:0005730,GO:0006464,GO:0009987,GO:0016043,GO:0016740	cellular_component|nucleolus|protein modification process|cellular process|cellular component organization|transferase activity
LOC_Os02g41830	20	23	20	13	12	14	61	70	60	22	20	19	3.37196	4.12617	3.37286	2.07412	2.03308	2.29161	10.6934	12.1612	10.2154	4.28372	3.7018	3.5575		expressed protein
LOC_Os02g41954	31	36	42	28	25	31	23	13	11	63	80	55	0.691342	0.85428	0.936905	0.590918	0.560262	0.6712	0.533326	0.298746	0.247728	1.62262	1.95863	1.36217	At5g05600 {ECO:0000312|Araport:AT5G05600}; MOP10.14 {ECO:0000312|EMBL:BAB11549.1}	gibberellin 2-beta-dioxygenase 7, putative, expressed	GO:0003824,GO:0005575,GO:0006629,GO:0008152,GO:0009987	catalytic activity|cellular_component|lipid metabolic process|metabolic process|cellular process
LOC_Os02g42000	25	34	47	37	26	31	119	127	116	26	14	22	1.29824	1.87871	2.44134	1.81826	1.35678	1.56292	6.42534	6.79588	6.0831	1.55932	0.79813	1.26875	PNSL3 {ECO:0000303|PubMed:21785130}; Synonyms=PQL1, PQL2; At3g01440 {ECO:0000312|Araport:AT3G01440}; T13O15.8 {ECO:0000312|EMBL:AAF24614.1}	expressed protein	GO:0003674,GO:0005623,GO:0006091,GO:0009536,GO:0009579,GO:0015979,GO:0016020	molecular_function|cell|generation of precursor metabolites and energy|plastid|thylakoid|photosynthesis|membrane
LOC_Os02g42270	0	0	0	0	0	0	82	63	91	12	30	36	0	0	0	0	0	0	4.54897	3.46365	4.90297	0.739422	1.75718	2.13308	At4g16580; dl4315c, FCAALL.400	stage II sporulation protein E, putative, expressed	GO:0003824,GO:0008152,GO:0009987,GO:0016787	catalytic activity|metabolic process|cellular process|hydrolase activity
LOC_Os02g42420	0	0	0	0	0	0	4	3	9	0	1	0	0	0	0	0	0	0	0.112014	0.0832582	0.244778	0	0.0295671	0	AtMg00310 {ECO:0000312|Araport:ATMG00310}; and OrderedLocusNames=At2g07737 {ECO:0000312|Araport:AT2G07737}	retrotransposon protein, putative, unclassified, expressed
LOC_Os02g42710	41	34	46	26	25	25	16	20	13	7	4	5	2.40296	2.12036	2.69672	1.44203	1.47239	1.42253	0.975028	1.20787	0.769412	0.473813	0.257367	0.325441	At1g63220; F9N12.16	C2 domain containing protein, putative, expressed	GO:0003674,GO:0008150	molecular_function|biological_process
LOC_Os02g42880	6	4	2	1	2	4	23	31	20	2	11	2	0.296654	0.210438	0.0989108	0.0467882	0.0993684	0.192007	1.18239	1.57938	0.998575	0.114202	0.597065	0.109816	At3g61260; T20K12.160	remorin C-terminal domain containing protein, putative, expressed	GO:0005488,GO:0005575,GO:0005773,GO:0005886,GO:0008150	binding|cellular_component|vacuole|plasma membrane|biological_process
LOC_Os02g43000	12	12	5	9	11	11	37	45	27	3	4	2	0.656876	0.698956	0.273771	0.466211	0.605083	0.584593	2.1059	2.53829	1.49251	0.189657	0.240377	0.121582	CRRSP12; At2g01660; T8O11.17	cysteine-rich repeat secretory protein 15 precursor, putative, expressed	GO:0003674,GO:0008150	molecular_function|biological_process
LOC_Os02g43250	16	47	35	17	31	11	80	77	83	7	8	9	0.579292	1.81068	1.26754	0.582458	1.12787	0.38666	3.01163	2.87273	3.03464	0.292699	0.317979	0.361875	IRK {ECO:0000303|Ref.1}; At3g56370 {ECO:0000312|Araport:AT3G56370}; T5P19.20 {ECO:0000312|EMBL:CAB88040.1}	receptor-like protein kinase precursor, putative, expressed	GO:0005623,GO:0007165	cell|signal transduction
LOC_Os02g44770	11	5	10	8	2	6	121	112	133	18	15	21	0.164852	0.0797328	0.149905	0.113456	0.0301197	0.0872993	1.88547	1.7296	2.01282	0.311543	0.246787	0.349509	MSL6; At1g78610; T30F21.6	uncharacterized mscS family protein, putative, expressed	GO:0005886,GO:0006810,GO:0009987,GO:0016020	plasma membrane|transport|cellular process|membrane
LOC_Os02g45460	251	249	268	523	485	491	88	83	98	224	229	252	11.5834	12.2273	12.3712	22.8404	22.4919	21.9991	4.2226	3.94701	4.56711	11.9387	11.6019	12.9152		expressed protein	GO:0003674,GO:0008150,GO:0009536	molecular_function|biological_process|plastid
LOC_Os02g45850	23	34	26	30	21	39	5	5	13	17	18	17	0.625781	0.984329	0.707592	0.772421	0.574161	1.03019	0.141449	0.140182	0.357182	0.534182	0.537647	0.513668	NGA3; At1g01030; T25K16.3	B3 DNA binding domain containing protein, expressed	GO:0003700,GO:0005575,GO:0006139,GO:0007275,GO:0009058,GO:0009908	sequence-specific DNA binding transcription factor activity|cellular_component|nucleobase, nucleoside, nucleotide and nucleic acid metabolic process|multicellular organismal development|biosynthetic process|flower development
LOC_Os02g46940	36	47	48	23	21	23	15	12	20	1	2	3	1.44628	2.00915	1.92888	0.874408	0.847789	0.897088	0.626575	0.496772	0.811391	0.0463974	0.0882081	0.133847	KAN4; Synonyms=ATS; At5g42630; MFO20.5	MYB family transcription factor, putative, expressed	GO:0003677,GO:0003700,GO:0006139,GO:0007275,GO:0009058,GO:0009908	DNA binding|sequence-specific DNA binding transcription factor activity|nucleobase, nucleoside, nucleotide and nucleic acid metabolic process|multicellular organismal development|biosynthetic process|flower development
LOC_Os02g47150	51	53	51	20	36	25	128	153	134	49	45	40	0.487536	0.539112	0.487665	0.180927	0.345827	0.232025	1.27227	1.50714	1.29358	0.540976	0.472258	0.424654	TOP2; At3g23890; F14O13.7	DNA topoisomerase 2, putative, expressed	GO:0000166,GO:0003677,GO:0003824,GO:0005622,GO:0005634,GO:0006139,GO:0006259,GO:0007049,GO:0009056,GO:0009058,GO:0009987,GO:0016043,GO:0016787	nucleotide binding|DNA binding|catalytic activity|intracellular|nucleus|nucleobase, nucleoside, nucleotide and nucleic acid metabolic process|DNA metabolic process|cell cycle|catabolic process|biosynthetic process|cellular process|cellular component organization|hydrolase activity
LOC_Os02g47400	190	182	175	171	157	191	45	46	68	19	18	18	4.39419	4.47882	4.04835	3.74248	3.64876	4.28862	1.08211	1.09625	1.58813	0.507486	0.457013	0.462313	PAE11 {ECO:0000303|PubMed:25115560}; At5g45280 {ECO:0000312|Araport:AT5G45280}; K9E15.6 {ECO:0000312|EMBL:BAB10249.1}	pectinacetylesterase domain containing protein, expressed	GO:0005623,GO:0008150,GO:0008152,GO:0016787	cell|biological_process|metabolic process|hydrolase activity
LOC_Os02g47950	1	4	2	0	3	0	32	29	33	1	5	7	0.0623668	0.265448	0.124767	0	0.188016	0	2.07509	1.86371	2.07835	0.0720276	0.342337	0.484831		expressed protein
LOC_Os02g47960	8	10	4	6	5	7	21	20	20	3	0	4	1.14304	1.52033	0.571671	0.81126	0.717895	0.971019	3.11978	2.94461	2.88571	0.495037	0	0.634701		expressed protein
LOC_Os02g48730	9	8	2	5	3	5	32	19	24	3	1	4	0.268247	0.253717	0.0596262	0.141026	0.0898532	0.144684	0.99169	0.583543	0.722363	0.103266	0.0327207	0.132401	GDI1; At3g07880; F17A17.22	rho GDP-dissociation inhibitor 1, putative, expressed	GO:0005515,GO:0005737,GO:0007275,GO:0008152,GO:0009653,GO:0016043,GO:0016049,GO:0030154,GO:0030234	protein binding|cytoplasm|multicellular organismal development|metabolic process|anatomical structure morphogenesis|cellular component organization|cell growth|cell differentiation|enzyme regulator activity	path:ko04722,path:ko04962	Neurotrophin signaling pathway|Vasopressin-regulated water reabsorption
LOC_Os02g48780	56	76	61	74	88	84	25	18	33	9	10	9	3.1897	4.60618	3.47541	3.9887	5.0369	4.64515	1.48059	1.05648	1.89814	0.592037	0.625304	0.569302	BAG5; At1g12060; F12F1.7	IQ calmodulin-binding and BAG domain containing protein, putative, expressed	GO:0005515,GO:0005575,GO:0008219	protein binding|cellular_component|cell death
LOC_Os02g48940	0	0	0	3	0	0	4	11	16	23	28	14	0	0	0	0.0887472	0	0	0.130014	0.354336	0.505089	0.830365	0.960913	0.486029		expressed protein
LOC_Os02g49310	40	35	37	23	33	24	93	92	106	19	25	16	0.89363	0.832017	0.826827	0.486254	0.740852	0.520557	2.1603	2.11793	2.39142	0.490226	0.613152	0.396969	D6PKL1; At4g26610; T15N24.60	AGC_PVPK_like_kin82y.7 - ACG kinases include homologs to PKA, PKG and PKC, expressed	GO:0005634,GO:0005730,GO:0005737,GO:0006464,GO:0008152,GO:0009987,GO:0016301	nucleus|nucleolus|cytoplasm|protein modification process|metabolic process|cellular process|kinase activity
LOC_Os02g49555	55	45	39	65	56	54	17	11	12	20	23	42	0.879782	0.765934	0.624011	0.983929	0.900161	0.83862	0.282745	0.181314	0.193841	0.369477	0.403897	0.746105		expressed protein
LOC_Os02g49650	31	30	23	41	48	46	95	112	108	406	382	387	0.901128	0.927924	0.668756	1.12784	1.40212	1.2982	2.87132	3.35483	3.1703	13.63	12.1904	12.4932	TBL20; At3g02440; F16B3.7	leaf senescence related protein, putative, expressed	GO:0008150	biological_process
LOC_Os02g50770	4	6	1	2	0	2	10	18	17	1	0	2	0.100207	0.159939	0.0250584	0.0474139	0	0.0486437	0.260478	0.464662	0.43007	0.0289323	0	0.0556425	PER31; Synonyms=P31; At3g28200; T19D11.1, T19D11.4	peroxidase precursor, putative, expressed	GO:0003824,GO:0006950,GO:0008152,GO:0016787	catalytic activity|response to stress|metabolic process|hydrolase activity	path:ko00940	Phenylpropanoid biosynthesis
LOC_Os02g51910	371	374	373	450	394	426	106	123	144	263	318	331	6.98882	7.49666	7.02836	8.02196	7.4584	7.79109	2.0762	2.3876	2.73933	5.72178	6.57638	6.92463	UGT85A2; At1g22360; T16E15.3	cytokinin-O-glucosyltransferase 2, putative, expressed	GO:0005575,GO:0008152,GO:0016740	cellular_component|metabolic process|transferase activity
LOC_Os02g51930	98	123	122	85	92	89	331	280	281	27	15	16	2.83407	3.78491	3.52906	2.32617	2.67357	2.49881	9.95282	8.34391	8.20621	0.901765	0.476218	0.513858	UGT85A2; At1g22360; T16E15.3	cytokinin-O-glucosyltransferase 2, putative, expressed	GO:0005575,GO:0008152,GO:0016740	cellular_component|metabolic process|transferase activity
LOC_Os02g52040	301	345	292	456	469	478	111	99	111	24	21	17	11.7927	14.3825	11.4432	16.9064	18.4646	18.1817	4.52173	3.99678	4.3916	1.08594	0.903228	0.739666	EXO; At4g08950; T3H13.3	phosphate-induced protein 1 conserved region domain containing protein, expressed	GO:0003674,GO:0005618,GO:0040007	molecular_function|cell wall|growth
LOC_Os02g52316	24	20	21	12	13	13	57	34	57	8	9	3	3.11258	2.75998	2.72423	1.47275	1.69423	1.63686	7.68631	4.54376	7.46511	1.19824	1.28139	0.432085	BPM4; At3g03740; F20H23.23	BTB/POZ domain containing protein, putative, expressed	GO:0005515,GO:0005634,GO:0006950,GO:0007154,GO:0009628,GO:0009987,GO:0009991	protein binding|nucleus|response to stress|cell communication|response to abiotic stimulus|cellular process|response to extracellular stimulus
LOC_Os02g52380	2	2	6	1	5	0	8	10	14	0	1	1	0.0623284	0.0663212	0.187035	0.0294913	0.156583	0	0.259226	0.321131	0.440591	0	0.0342126	0.0346094		DUF1645 domain containing protein, putative, expressed	GO:0005515,GO:0005886,GO:0008150	protein binding|plasma membrane|biological_process
LOC_Os02g52450	383	457	427	560	524	528	130	133	130	311	318	315	8.96019	11.3763	9.99221	12.3978	12.3188	11.9925	3.16224	3.20625	3.07124	8.4028	8.16725	8.18404	At3g02770; F13E7.29	regulator of ribonuclease, putative, expressed	GO:0005575,GO:0006139,GO:0008152,GO:0030234	cellular_component|nucleobase, nucleoside, nucleotide and nucleic acid metabolic process|metabolic process|enzyme regulator activity
LOC_Os02g52730	2	7	3	6	0	3	21	22	19	35	40	36	0.0457112	0.170238	0.068585	0.129772	0	0.0665691	0.499052	0.518134	0.438529	0.92386	1.00365	0.913764	Os01g0357100, LOC_Os01g25484; P0025H06.19-1, P0025H06.19-2	ferredoxin--nitrite reductase, putative, expressed	GO:0003824,GO:0005515,GO:0005576,GO:0005739,GO:0008150,GO:0008152,GO:0009536,GO:0016020	catalytic activity|protein binding|extracellular region|mitochondrion|biological_process|metabolic process|plastid|membrane
LOC_Os02g53130	323	353	395	218	213	224	938	873	938	210	232	232	5.33894	6.2086	6.53078	3.40994	3.53795	3.59468	16.1209	14.8694	15.657	4.00883	4.20989	4.25872	NIA1	nitrate reductase, putative, expressed	GO:0003824,GO:0005515,GO:0005829,GO:0008152,GO:0009058,GO:0009628,GO:0009987	catalytic activity|protein binding|cytosol|metabolic process|biosynthetic process|response to abiotic stimulus|cellular process	path:ko00910	Nitrogen metabolism
LOC_Os02g53350	720	783	821	1474	1607	1454	325	285	282	740	830	842	45.408	52.5446	51.7914	87.9701	101.844	89.0273	21.3116	18.5213	17.9598	53.8985	57.4656	58.9726		expressed protein
LOC_Os02g53384	112	81	96	116	82	80	5	6	3	0	0	1	2.63975	2.0314	2.26324	2.58726	1.94213	1.8306	0.122532	0.145721	0.0714032	0	0	0.0261748		expressed protein
LOC_Os02g53580	15	11	8	24	13	16	3	1	4	12	9	10	1.30809	1.02072	0.697832	1.98059	1.13922	1.35464	0.27202	0.0898614	0.352256	1.20857	0.861626	0.968467		expressed protein
LOC_Os02g53660	4	0	4	0	0	0	10	15	15	1	1	1	0.175623	0	0.17567	0	0	0	0.456515	0.678641	0.665066	0.0507069	0.0482005	0.0487596		expressed protein
LOC_Os02g54240	0	0	0	0	0	0	35	32	29	5	5	5	0	0	0	0	0	0	1.41372	1.28097	1.13766	0.224325	0.213237	0.215711	At3g10240; F14P13.16	OsFBX62 - F-box domain containing protein, expressed	GO:0003674,GO:0005575,GO:0008150	molecular_function|cellular_component|biological_process
LOC_Os02g54254	1553	1435	1400	1031	1011	976	4785	5234	5104	1784	1730	1649	17.413	17.1206	15.7016	10.9395	11.3913	10.6245	55.7849	60.4731	57.7915	23.1016	21.295	20.5334	LKR/SDH; Synonyms=LKR, SDH; At4g33150; F4I10.80	saccharopine dehydrogenase, putative, expressed	GO:0003824,GO:0005737,GO:0005829,GO:0008152,GO:0009056,GO:0009628,GO:0009987	catalytic activity|cytoplasm|cytosol|metabolic process|catabolic process|response to abiotic stimulus|cellular process
LOC_Os02g54330	10	7	6	9	6	1	15	18	25	7	4	3	0.407242	0.303331	0.24441	0.346843	0.245541	0.0395377	0.635152	0.755357	1.02812	0.329227	0.178831	0.135679		OsFBDUF14 - F-box and DUF domain containing protein, expressed
LOC_Os02g54690	0	2	1	1	0	0	12	11	16	3	1	1	0	0.123723	0.0581527	0.0550165	0	0	0.725387	0.658984	0.939349	0.201429	0.0638242	0.0645645	eif3g; Synonyms=eif3s4	RNA recognition motif containing protein, putative, expressed	GO:0003723,GO:0005737,GO:0005886,GO:0006412,GO:0008135	RNA binding|cytoplasm|plasma membrane|translation|translation factor activity, nucleic acid binding	path:ko03013	RNA transport
LOC_Os02g54930	236	245	249	189	184	178	7	7	1	0	1	0	21.983	24.2833	23.2	16.66	17.2231	16.0973	0.677963	0.671892	0.0940646	0	0.10226	0		expressed protein
LOC_Os02g55210	0	0	0	0	0	0	20	17	15	1	7	0	0	0	0	0	0	0	1.05604	0.889592	0.769233	0.0586489	0.39025	0		carboxyl-terminal proteinase, putative, expressed	GO:0005623	cell
LOC_Os02g55560	560	467	483	545	460	568	2245	2174	2137	835	725	745	14.1481	12.5543	12.206	13.03	11.6785	13.9321	58.9739	56.5974	54.5213	24.3636	20.1084	20.9028	At2g25620; F3N11.7	protein phosphatase 2C, putative, expressed	GO:0003824,GO:0006950,GO:0008152,GO:0009607,GO:0009987,GO:0016787	catalytic activity|response to stress|metabolic process|response to biotic stimulus|cellular process|hydrolase activity
LOC_Os02g55870	95	97	74	79	70	77	231	224	235	39	49	40	2.21125	2.40244	1.7229	1.74012	1.63732	1.74006	5.59062	5.37266	5.52375	1.04839	1.25211	1.03398	HPSE; Synonyms=HEP, HPA, HPA1, HPR1, HPSE1, HSE1	heparanase-like protein precursor, putative, expressed	GO:0005618,GO:0008150,GO:0008152,GO:0016787	cell wall|biological_process|metabolic process|hydrolase activity
LOC_Os02g56120	29	20	23	14	15	17	74	43	53	13	13	8	1.28554	0.943376	1.01984	0.587293	0.668189	0.731638	3.41078	1.96419	2.37256	0.665545	0.632648	0.393838	IAA11; Os03g0633500, LOC_Os03g43400; OSJNBa0010N03.17	OsIAA9 - Auxin-responsive Aux/IAA gene family member, expressed	GO:0003700,GO:0005515,GO:0005634,GO:0006139,GO:0007275,GO:0009058,GO:0009719,GO:0009790	sequence-specific DNA binding transcription factor activity|protein binding|nucleus|nucleobase, nucleoside, nucleotide and nucleic acid metabolic process|multicellular organismal development|biosynthetic process|response to endogenous stimulus|embryo development	path:ko04075	Plant hormone signal transduction
LOC_Os02g56420	0	0	0	2	2	0	3	2	6	18	18	21	0	0	0	0.0701309	0.0744717	0	0.115584	0.0763657	0.224515	0.770299	0.732224	0.86417	WAKL8; At1g16260; F3O9.6	OsWAK23 - OsWAK short gene, expressed	GO:0000166,GO:0005488,GO:0005886,GO:0005975,GO:0006464,GO:0008150,GO:0009653,GO:0016043,GO:0016049,GO:0016301,GO:0019725	nucleotide binding|binding|plasma membrane|carbohydrate metabolic process|protein modification process|biological_process|anatomical structure morphogenesis|cellular component organization|cell growth|kinase activity|cellular homeostasis
LOC_Os02g56630	1	1	0	0	0	0	13	18	11	186	218	199	0.022039	0.0234508	0	0	0	0	0.297899	0.408781	0.244814	4.73423	5.27446	4.87061	WAK2; At1g21270; F16F4.5	OsWAK24 - OsWAK receptor-like protein kinase, expressed	GO:0005515,GO:0005886,GO:0006464,GO:0016301	protein binding|plasma membrane|protein modification process|kinase activity
LOC_Os02g56690	61	69	54	86	79	67	1	6	3	18	20	25	2.89704	3.4869	2.56527	3.8651	3.77026	3.08929	0.0493808	0.293632	0.143879	0.987285	1.04276	1.31857	DFR	dihydroflavonol-4-reductase, putative, expressed	GO:0003824,GO:0005829,GO:0006950,GO:0008152,GO:0009058,GO:0009628,GO:0009987,GO:0019748	catalytic activity|cytosol|response to stress|metabolic process|biosynthetic process|response to abiotic stimulus|cellular process|secondary metabolic process
LOC_Os02g56750	6	18	12	8	4	8	27	29	25	6	7	7	0.199001	0.635248	0.398108	0.251092	0.133317	0.257604	0.931112	0.991127	0.837329	0.229827	0.254878	0.257834	PP2B10; At2g02360; T16F16.15	OsFBX65 - F-box domain containing protein, expressed	GO:0008150,GO:0030246	biological_process|carbohydrate binding
LOC_Os02g56940	393	398	441	492	478	500	146	112	124	240	286	296	12.4391	13.4044	13.9621	14.7367	15.2036	15.3648	4.80489	3.65294	3.96343	8.77312	9.93788	10.4047		expressed protein	GO:0003674,GO:0005488,GO:0005739,GO:0005773,GO:0016020	molecular_function|binding|mitochondrion|vacuole|membrane
LOC_Os02g57305	0	0	0	0	0	0	2	5	5	13	14	19	0	0	0	0	0	0	0.0874323	0.216623	0.21229	0.631244	0.6462	0.887158	RPM1; Synonyms=RPS3; At3g07040; F17A9.20	disease resistance protein, putative, expressed	GO:0000166,GO:0005515,GO:0005886,GO:0006950,GO:0008219	nucleotide binding|protein binding|plasma membrane|response to stress|cell death
LOC_Os02g57670	838	723	806	1266	1132	1216	317	322	329	965	854	813	38.9932	35.7972	37.5141	55.7463	52.9311	54.9335	15.3369	15.4393	15.4594	51.8582	43.6247	42.012	RPL9	ribosomal L9, putative, expressed	GO:0005198,GO:0005840,GO:0006412,GO:0009536,GO:0009987	structural molecule activity|ribosome|translation|plastid|cellular process	path:ko03010	Ribosome
LOC_Os02g58480	3	2	0	1	0	0	7	11	8	0	3	1	0.0427432	0.0303209	0	0.0134829	0	0	0.1037	0.161497	0.115103	0	0.0469242	0.0158228	SUS6; At1g73370; T9L24.42	sucrose synthase, putative, expressed	GO:0005618,GO:0005975,GO:0008150,GO:0008152,GO:0009058,GO:0009987,GO:0016740	cell wall|carbohydrate metabolic process|biological_process|metabolic process|biosynthetic process|cellular process|transferase activity	path:ko00500	Starch and sucrose metabolism
LOC_Os02g58670	295	287	310	335	327	292	38	45	38	99	90	122	12.1804	12.6092	12.8031	13.0894	13.5677	11.7052	1.63138	1.9146	1.58443	4.72083	4.07954	5.59418		bZIP transcription factor domain containing protein, expressed	GO:0003677,GO:0003700,GO:0005515,GO:0005634,GO:0006139,GO:0009058,GO:0009628,GO:0009908	DNA binding|sequence-specific DNA binding transcription factor activity|protein binding|nucleus|nucleobase, nucleoside, nucleotide and nucleic acid metabolic process|biosynthetic process|response to abiotic stimulus|flower development
LOC_Os02g58790	465	434	466	900	896	869	174	141	175	430	453	441	14.5451	14.4451	14.5803	26.6406	28.1638	26.3902	5.6591	4.54475	5.52782	15.5338	15.5558	15.3194	GC1 {ECO:0000303|PubMed:15120068}; Synonyms=SULA {ECO:0000303|PubMed:15208387}; At2g21280 {ECO:0000312|Araport:AT2G21280}; F3K23	cell division inhibitor, putative, expressed	GO:0003824,GO:0005488,GO:0008152,GO:0009536,GO:0009987,GO:0016043	catalytic activity|binding|metabolic process|plastid|cellular process|cellular component organization
LOC_Os03g01018	2	7	4	3	1	4	26	32	37	54	68	72	0.0729862	0.271816	0.146011	0.103602	0.0366717	0.14172	0.986547	1.20334	1.36353	2.27588	2.72427	2.91798	PRS2	phosphoribosyl transferase, putative, expressed	GO:0005488,GO:0006139,GO:0009058,GO:0009536,GO:0009987,GO:0016740	binding|nucleobase, nucleoside, nucleotide and nucleic acid metabolic process|biosynthetic process|plastid|cellular process|transferase activity
LOC_Os03g01490	605	561	592	639	645	651	20	17	34	2	2	4	24.8785	24.547	24.3504	24.8661	26.6532	25.9902	0.855131	0.720352	1.41189	0.0949827	0.0902878	0.18267		expressed protein
LOC_Os03g01740	901	756	804	1254	1157	1162	327	314	337	524	677	632	54.9724	49.0804	49.0671	72.4028	70.937	68.8311	20.7444	19.7413	20.7635	36.9229	45.346	42.8228	EL2; Os03g0107700, LOC_Os03g01740; OsJ_09102	expressed protein
LOC_Os03g01800	1	4	0	2	0	0	47	41	57	9	0	2	0.037494	0.159584	0	0.0709627	0	0	1.83229	1.58407	2.15819	0.389718	0	0.0832781	XTH32; At2g36870; T1J8.5	glycosyl hydrolases family 16, putative, expressed	GO:0005576,GO:0005618,GO:0005623,GO:0005975,GO:0008152,GO:0009987,GO:0016740,GO:0016787	extracellular region|cell wall|cell|carbohydrate metabolic process|metabolic process|cellular process|transferase activity|hydrolase activity
LOC_Os03g02210	0	0	3	0	0	0	51	56	68	12	14	14	0	0	0.0885006	0	0	0	1.56392	1.70186	2.02521	0.40873	0.453282	0.458539		expressed protein
LOC_Os03g02290	5	2	4	4	3	2	16	26	15	5	4	3	0.115584	0.0491953	0.0924915	0.0875034	0.0696896	0.0448865	0.384574	0.619337	0.350163	0.133488	0.101512	0.077017	KIN14R {ECO:0000305}; Os12g0616000 {ECO:0000312|EMBL:BAT18097.1}, LOC_Os12g42160 {ECO:0000312|EMBL:ABA99856.1}; OsJ_36881 {ECO:0000312|EMBL:EEE53616.1}	kinesin motor domain containing protein, putative, expressed	GO:0000166,GO:0003774,GO:0008152,GO:0009987	nucleotide binding|motor activity|metabolic process|cellular process
LOC_Os03g02400	14	6	7	4	5	4	41	36	27	2	0	5	0.628316	0.286529	0.314241	0.169882	0.225497	0.174289	1.91323	1.66487	1.22367	0.103663	0	0.249206	At4g27520; T29A15.10	plastocyanin-like domain containing protein, putative, expressed	GO:0003674,GO:0005488,GO:0016020	molecular_function|binding|membrane
LOC_Os03g02780	359	308	333	195	181	209	75	78	57	20	33	22	24.806	22.6454	23.0156	12.7507	12.5679	14.0207	5.38838	5.55373	3.97731	1.59602	2.50327	1.6882	SlH4	Core histone H2A/H2B/H3/H4 domain containing protein, putative, expressed	GO:0003677,GO:0005515,GO:0005575,GO:0005773,GO:0005829,GO:0005886,GO:0006259,GO:0009536,GO:0016020,GO:0016043	DNA binding|protein binding|cellular_component|vacuole|cytosol|plasma membrane|DNA metabolic process|plastid|membrane|cellular component organization
LOC_Os03g03080	32	35	33	71	52	58	9	14	6	45	48	53	4.90468	5.70814	5.05929	10.2981	8.00909	8.63072	1.43429	2.21114	0.928674	7.96559	8.07666	9.02142		expressed protein
LOC_Os03g03520	10	16	20	20	26	18	65	46	59	15	9	17	0.762888	1.29881	1.52618	1.44387	1.99321	1.33319	5.15594	3.61614	4.54532	1.32159	0.753761	1.44028		expressed protein
LOC_Os03g03550	7	16	12	8	15	9	43	49	47	7	23	12	0.276391	0.67222	0.473938	0.298919	0.595163	0.345006	1.76533	1.99365	1.87402	0.319204	0.996972	0.526193	VIP1; Synonyms=BZIP51 {ECO:0000303|PubMed:11906833}, SUE3; At1g43700; F2J6.6	bZIP family transcription factor, putative, expressed	GO:0003677,GO:0003700,GO:0005829,GO:0006139,GO:0009058	DNA binding|sequence-specific DNA binding transcription factor activity|cytosol|nucleobase, nucleoside, nucleotide and nucleic acid metabolic process|biosynthetic process
LOC_Os03g04350	0	0	0	0	0	0	15	12	16	2	0	3	0	0	0	0	0	0	2.65609	2.10584	2.75163	0.393363	0	0.567385		expressed protein
LOC_Os03g04720	0	0	0	2	0	2	6	6	5	51	42	47	0	0	0	0.125628	0	0.128887	0.414099	0.410391	0.335151	3.90962	3.06054	3.46462		retrotransposon protein, putative, unclassified, expressed
LOC_Os03g05940	0	0	0	0	0	0	2	7	5	1	0	0	0	0	0	0	0	0	0.263612	0.914379	0.640064	0.146402	0	0		expressed protein
LOC_Os03g05960	0	0	0	0	0	0	10	15	15	1	1	2	0	0	0	0	0	0	0.347132	0.516036	0.505714	0.0385573	0.0366515	0.0741532	TY3B-G; Synonyms=YGRWTy3-1 POL; YGR109W-B; G5984	retrotransposon protein, putative, unclassified, expressed
LOC_Os03g06460	252	170	200	113	124	108	7	3	4	0	0	0	4.66546	3.34895	3.70372	1.97975	2.30693	1.94123	0.134749	0.0572324	0.0747834	0	0	0	IP5P6 {ECO:0000305}; Synonyms=CVP2 {ECO:0000303|PubMed:10559439}; At1g05470 {ECO:0000312|Araport:AT1G05470}; T25N20.12 {ECO:0000312|EMBL:AAF79735.1}	type I inositol-1,4,5-trisphosphate 5-phosphatase, putative, expressed	GO:0005575,GO:0008150,GO:0008152,GO:0009987,GO:0016787	cellular_component|biological_process|metabolic process|cellular process|hydrolase activity
LOC_Os03g06670	1	8	5	1	0	1	23	29	20	4	0	6	0.0574767	0.489269	0.287459	0.0543913	0	0.0558021	1.37453	1.71758	1.16084	0.26552	0	0.382985	At2g38810; F13I13.4	Core histone H2A/H2B/H3/H4 domain containing protein, putative, expressed	GO:0003677,GO:0005515,GO:0005622,GO:0005634,GO:0006950,GO:0009605,GO:0009607,GO:0009628,GO:0009908	DNA binding|protein binding|intracellular|nucleus|response to stress|response to external stimulus|response to biotic stimulus|response to abiotic stimulus|flower development
LOC_Os03g07510	0	1	0	0	0	0	7	5	19	2	0	0	0	0.0703524	0	0	0	0	0.481221	0.340651	1.26858	0.152717	0	0	PRE6; Synonyms=BHLH163, KDR; At1g26945; T2P11	expressed protein	GO:0005634,GO:0009536,GO:0009628	nucleus|plastid|response to abiotic stimulus
LOC_Os03g07810	7	1	1	4	2	4	13	13	8	2	0	1	0.218418	0.0332015	0.0312109	0.118111	0.0627106	0.121174	0.421763	0.417986	0.252077	0.072072	0	0.0346521		expressed protein	GO:0003674,GO:0008150	molecular_function|biological_process
LOC_Os03g08620	4	4	6	2	2	0	16	22	11	2	2	3	0.141481	0.150544	0.212278	0.0669431	0.0710866	0	0.588426	0.80184	0.392901	0.0816984	0.0776602	0.117841	At5g42700; MJB21.7	B3 DNA binding domain containing protein, expressed	GO:0003677,GO:0005575,GO:0006139,GO:0009058	DNA binding|cellular_component|nucleobase, nucleoside, nucleotide and nucleic acid metabolic process|biosynthetic process
LOC_Os03g08834	0	1	0	1	3	0	9	14	14	4	1	4	0	0.0762318	0	0.0677965	0.215979	0	0.670418	1.03353	1.01286	0.330959	0.0786502	0.31825		expressed protein
LOC_Os03g09060	527	519	535	741	613	764	125	124	145	408	374	358	14.1859	14.8656	14.4051	18.8757	16.5816	19.9664	3.49857	3.43951	3.94155	12.6839	11.0522	10.7021	ABC4; At1g60600; F8A5.36	prenyltransferase, putative, expressed	GO:0006091,GO:0008152,GO:0009058,GO:0009536,GO:0009987,GO:0015979,GO:0016740	generation of precursor metabolites and energy|metabolic process|biosynthetic process|plastid|cellular process|photosynthesis|transferase activity	path:ko00130	Ubiquinone and other terpenoid-quinone biosynthesis
LOC_Os03g09150	0	1	3	1	0	1	5	10	13	1	1	0	0	0.0193735	0.0546359	0.0172298	0	0.0176767	0.0946554	0.187616	0.239022	0.0210275	0.0199881	0	APUM12; At5g56510; MKN22.2	pumilio-family RNA binding repeat domain containing protein, expressed	GO:0003723,GO:0005737	RNA binding|cytoplasm
LOC_Os03g09170	197	199	208	165	137	142	90	80	108	33	39	35	7.49185	8.05271	7.91227	5.93806	5.23556	5.24288	3.55876	3.13501	4.14761	1.44938	1.62824	1.47819	ERF056; At2g22200; T26C19.14	ethylene-responsive transcription factor, putative, expressed	GO:0003677,GO:0003700,GO:0005515,GO:0005634,GO:0006139,GO:0006950,GO:0007165,GO:0009058,GO:0009628,GO:0009719,GO:0009987,GO:0030154	DNA binding|sequence-specific DNA binding transcription factor activity|protein binding|nucleus|nucleobase, nucleoside, nucleotide and nucleic acid metabolic process|response to stress|signal transduction|biosynthetic process|response to abiotic stimulus|response to endogenous stimulus|cellular process|cell differentiation
LOC_Os03g09980	3	1	5	3	1	0	12	37	28	9	4	12	0.0621115	0.0220301	0.103547	0.0587773	0.0208051	0	0.258324	0.789368	0.585411	0.215198	0.0909161	0.275912	SULTR1;1; Synonyms=HST1; At4g08620; T3F12.7	sulfate transporter, putative, expressed	GO:0005215,GO:0005886,GO:0006810,GO:0006950,GO:0007154,GO:0009987,GO:0009991	transporter activity|plasma membrane|transport|response to stress|cell communication|cellular process|response to extracellular stimulus
LOC_Os03g10060	1291	1305	1380	2150	2037	2024	502	538	530	1308	1459	1409	73.2041	78.7383	78.2715	115.368	116.07	111.424	29.5969	31.4354	30.3485	85.6569	90.8228	88.7276	RPS10	S10/S20 domain containing ribosomal protein, putative, expressed	GO:0003723,GO:0005198,GO:0005840,GO:0006412,GO:0009536	RNA binding|structural molecule activity|ribosome|translation|plastid
LOC_Os03g10080	198	166	192	182	171	176	461	458	477	116	112	106	3.80066	3.39053	3.68646	3.306	3.29845	3.27993	9.20085	9.05912	9.24621	2.57156	2.36016	2.25963	nus1; SPBC2A9.06c	expressed protein	GO:0005975,GO:0006464,GO:0006629,GO:0006950,GO:0007165,GO:0008152,GO:0009058,GO:0009628,GO:0009987,GO:0016740	carbohydrate metabolic process|protein modification process|lipid metabolic process|response to stress|signal transduction|metabolic process|biosynthetic process|response to abiotic stimulus|cellular process|transferase activity	path:ko00900	Terpenoid backbone biosynthesis
LOC_Os03g10250	57	43	64	35	54	44	24	19	15	39	23	40	1.75794	1.41112	1.97436	1.0215	1.67357	1.31747	0.769618	0.603825	0.467168	1.38912	0.778733	1.37003		expressed protein
LOC_Os03g10260	1	1	4	0	0	0	24	31	31	4	1	4	0.043603	0.0463962	0.174458	0	0	0	1.08808	1.39285	1.36499	0.201429	0.0478681	0.193693		expressed protein	GO:0003674,GO:0005575,GO:0008150	molecular_function|cellular_component|biological_process
LOC_Os03g10440	18	18	16	10	4	12	27	29	45	1	2	2	0.392935	0.418107	0.349368	0.206579	0.0877461	0.254325	0.612838	0.652339	0.992002	0.0252112	0.0479301	0.048486	xlnC; Synonyms=xynf10a	glycosyl hydrolase family 10 protein, putative, expressed	GO:0003824,GO:0005488,GO:0005623,GO:0005975,GO:0008152,GO:0016787	catalytic activity|binding|cell|carbohydrate metabolic process|metabolic process|hydrolase activity
LOC_Os03g11540	19	18	27	14	6	12	30	42	65	18	8	5	0.41783	0.421197	0.593916	0.291348	0.132592	0.256204	0.685964	0.951749	1.44348	0.457156	0.193137	0.122111	RPA1A; Synonyms=RPA70A; At2g06510; T12H3.6	RPA1B - Putative single-stranded DNA binding complex subunit 1, expressed	GO:0003676,GO:0003677,GO:0005634,GO:0006259,GO:0006950,GO:0009058,GO:0009628	nucleic acid binding|DNA binding|nucleus|DNA metabolic process|response to stress|biosynthetic process|response to abiotic stimulus	path:ko03030,path:ko03420,path:ko03430,path:ko03440,path:ko03460	DNA replication|Nucleotide excision repair|Mismatch repair|Homologous recombination|Fanconi anemia pathway
LOC_Os03g13030	350	383	357	243	227	229	147	112	139	33	57	42	9.19149	10.7024	9.3778	6.03896	5.99051	5.83865	4.01392	3.03084	3.68625	1.00087	1.64332	1.22491	LCAT1; At1g27480; F17L21.27, F17L21.28	lecithin cholesterol acyltransferase, putative, expressed	GO:0005773,GO:0006629,GO:0016020,GO:0016740	vacuole|lipid metabolic process|membrane|transferase activity
LOC_Os03g14790	3	6	2	2	0	2	17	18	20	3	2	3	0.0504617	0.107389	0.0336501	0.0318353	0	0.032661	0.297319	0.31199	0.339721	0.0582784	0.0369318	0.0560403	AGO5; At2g27880; T1E2.20	piwi domain containing protein, putative, expressed	GO:0000003,GO:0003723,GO:0004518,GO:0005515,GO:0005634,GO:0005737,GO:0005829,GO:0006950,GO:0007275,GO:0008152,GO:0009607,GO:0009628,GO:0009653,GO:0009719,GO:0009790,GO:0009791,GO:0009987,GO:0030154,GO:0040029	reproduction|RNA binding|nuclease activity|protein binding|nucleus|cytoplasm|cytosol|response to stress|multicellular organismal development|metabolic process|response to biotic stimulus|response to abiotic stimulus|anatomical structure morphogenesis|response to endogenous stimulus|embryo development|post-embryonic development|cellular process|cell differentiation|regulation of gene expression, e…
LOC_Os03g14840	0	1	0	0	1	2	13	9	14	3	1	3	0	0.0300333	0	0	0.0283633	0.0548056	0.381516	0.261761	0.39904	0.0977919	0.0309861	0.0940364	WAG2; At3g14370; MLN21.15	AGC_PVPK_like_kin82y.8 - ACG kinases include homologs to PKA, PKG and PKC, expressed	GO:0000003,GO:0005575,GO:0006464,GO:0006810,GO:0007275,GO:0008152,GO:0009790,GO:0009791,GO:0009987,GO:0016301	reproduction|cellular_component|protein modification process|transport|multicellular organismal development|metabolic process|embryo development|post-embryonic development|cellular process|kinase activity
LOC_Os03g15180	17	22	27	22	16	18	87	128	129	22	18	21	0.408286	0.562218	0.648626	0.500007	0.38615	0.419708	2.17254	3.16776	3.12865	0.610216	0.47459	0.56011	ROPGAP6; At5g12150; MXC9.11	PH domain containing protein, expressed	GO:0006139,GO:0007165,GO:0008289,GO:0009056,GO:0009536,GO:0009579,GO:0016020,GO:0030234	nucleobase, nucleoside, nucleotide and nucleic acid metabolic process|signal transduction|lipid binding|catabolic process|plastid|thylakoid|membrane|enzyme regulator activity
LOC_Os03g15220	8	1	3	2	2	2	8	15	17	0	4	1	0.397872	0.05292	0.149241	0.0941285	0.0999547	0.09657	0.413692	0.768726	0.853796	0	0.218395	0.0552321		DUF292 domain containing protein, expressed	GO:0005739,GO:0008150	mitochondrion|biological_process
LOC_Os03g15370	18	15	25	17	15	22	49	37	32	4	1	12	0.802141	0.711272	1.11438	0.716911	0.671722	0.951831	2.27043	1.69905	1.44006	0.205866	0.0489225	0.593879	RPL40B; Synonyms=UBI2; YKR094C	ubiquitin fusion protein, putative, expressed	GO:0005198,GO:0005730,GO:0005829,GO:0005840,GO:0006412	structural molecule activity|nucleolus|cytosol|ribosome|translation	path:ko03010	Ribosome
LOC_Os03g15440	4	0	1	4	3	0	8	11	26	3	1	7	0.122246	0	0.0305697	0.115684	0.0921334	0	0.254214	0.346414	0.80242	0.105887	0.0335511	0.237582	BHLH51; Synonyms=EN57; At2g40200; T7M7.8	basic helix-loop-helix, putative, expressed	GO:0003677,GO:0003700,GO:0005634,GO:0006139,GO:0009058	DNA binding|sequence-specific DNA binding transcription factor activity|nucleus|nucleobase, nucleoside, nucleotide and nucleic acid metabolic process|biosynthetic process
LOC_Os03g15870	980	959	1021	1917	1919	1711	429	482	497	1333	1469	1512	37.7516	39.3092	39.3414	69.8827	74.2855	63.9909	17.1831	19.133	19.3338	59.3041	62.1243	64.6844	rplD {ECO:0000255|HAMAP-Rule:MF_01328}; Synonyms=rpl4 {ECO:0000255|HAMAP-Rule:MF_01328}; Ava_0692	ribosomal protein L4, putative, expressed	GO:0003723,GO:0005198,GO:0005634,GO:0005829,GO:0005840,GO:0006412,GO:0009536,GO:0009579,GO:0016020	RNA binding|structural molecule activity|nucleus|cytosol|ribosome|translation|plastid|thylakoid|membrane	path:ko03010	Ribosome
LOC_Os03g15990	4	2	0	1	1	3	16	3	14	1	0	1	0.26241	0.13961	0	0.0620809	0.0659234	0.191073	1.09137	0.2028	0.92747	0.0757644	0	0.0728548	NSD3 {ECO:0000312|HGNC:HGNC:12767}; Synonyms=WHSC1L1; DC28	EDM2, putative, expressed	GO:0000003,GO:0003700,GO:0005634,GO:0006139,GO:0006950,GO:0007165,GO:0009058,GO:0009607,GO:0009791,GO:0009908	reproduction|sequence-specific DNA binding transcription factor activity|nucleus|nucleobase, nucleoside, nucleotide and nucleic acid metabolic process|response to stress|signal transduction|biosynthetic process|response to biotic stimulus|post-embryonic development|flower development
LOC_Os03g16410	8	8	6	8	12	11	30	22	16	9	6	7	0.864606	0.919993	0.648626	0.818194	1.30325	1.1542	3.37119	2.45007	1.74623	1.12335	0.711885	0.840166		expressed protein
LOC_Os03g16709	5	7	3	5	6	4	44	40	38	14	3	6	0.297877	0.443742	0.178773	0.281887	0.359201	0.231358	2.72554	2.45558	2.28614	0.963252	0.196209	0.396969		expressed protein
LOC_Os03g17410	1	4	0	3	2	3	15	12	19	36	35	46	0.0157765	0.0671486	0	0.0447888	0.0317074	0.0459506	0.246057	0.195083	0.302703	0.655931	0.60619	0.805948		expressed protein
LOC_Os03g17760	69	60	59	35	27	35	18	16	12	4	6	2	2.18671	2.02329	1.87029	1.04966	0.859854	1.07688	0.593127	0.522502	0.384038	0.146402	0.208748	0.0703898	ARP1 {ECO:0000303|PubMed:23040517}; At3g54770 {ECO:0000312|Araport:AT3G54770}; T5N23.130 {ECO:0000312|EMBL:CAB77597.1}	RNA recognition motif containing protein, putative, expressed	GO:0000166,GO:0003676,GO:0003723,GO:0005575	nucleotide binding|nucleic acid binding|RNA binding|cellular_component
LOC_Os03g18400	94	78	66	68	50	56	699	701	680	240	270	276	4.75447	4.19793	3.33913	3.25478	2.54135	2.74993	36.7608	36.5358	34.7324	14.0194	14.9923	15.5032		expressed protein
LOC_Os03g18880	212	179	206	187	186	171	39	32	24	11	7	8	9.57397	8.60153	9.30547	7.99164	8.4409	7.49741	1.83128	1.48913	1.09451	0.573712	0.347044	0.401222		retrotransposon protein, putative, unclassified, expressed
LOC_Os03g18950	2	1	2	0	0	0	16	7	12	2	2	1	0.0736237	0.03917	0.0736432	0	0	0	0.612408	0.265529	0.446088	0.0850282	0.0808254	0.0408814	At1g66810; F4N21.6	zinc finger C-x8-C-x5-C-x3-H type family protein, expressed	GO:0003676,GO:0003700,GO:0006139,GO:0009058	nucleic acid binding|sequence-specific DNA binding transcription factor activity|nucleobase, nucleoside, nucleotide and nucleic acid metabolic process|biosynthetic process
LOC_Os03g19080	16	13	9	22	17	19	52	61	66	20	12	15	0.234776	0.202975	0.132096	0.305488	0.25067	0.270673	0.793359	0.922337	0.977977	0.338929	0.193306	0.244435		expressed protein	GO:0003674,GO:0005739,GO:0008150	molecular_function|mitochondrion|biological_process
LOC_Os03g19200	228	217	219	186	170	177	87	64	73	31	30	29	3.91317	3.96296	3.7597	3.02096	2.93199	2.94935	1.55255	1.13188	1.26523	0.614471	0.565256	0.552752		DNAJ heat shock N-terminal domain-containing protein, putative, expressed	GO:0005488,GO:0005515,GO:0005575,GO:0009987,GO:0019538	binding|protein binding|cellular_component|cellular process|protein metabolic process
LOC_Os03g19350	23	17	13	11	4	11	39	40	49	12	15	14	0.392353	0.308578	0.221824	0.177574	0.0685692	0.18218	0.691748	0.703131	0.844107	0.236416	0.280912	0.265226	LON3; At3g05780; F10A16.7	OsLonP1 - Putative Lon protease homologue, expressed	GO:0000166,GO:0003677,GO:0003723,GO:0005515,GO:0005739,GO:0005829,GO:0006139,GO:0006950,GO:0008152,GO:0009056,GO:0009987,GO:0016043,GO:0016787,GO:0019538	nucleotide binding|DNA binding|RNA binding|protein binding|mitochondrion|cytosol|nucleobase, nucleoside, nucleotide and nucleic acid metabolic process|response to stress|metabolic process|catabolic process|cellular process|cellular component organization|hydrolase activity|protein metabolic process
LOC_Os03g19420	9	6	17	21	7	16	36	31	28	17	4	5	0.307163	0.217893	0.58035	0.67824	0.240073	0.530157	1.2775	1.09022	0.965019	0.67007	0.149871	0.189511	NAS1	nicotianamine synthase, putative, expressed	GO:0009058,GO:0009987,GO:0016740	biosynthetic process|cellular process|transferase activity
LOC_Os03g20120	151	178	148	178	166	170	824	779	791	78	76	69	5.32973	6.6852	5.22522	5.94547	5.88784	5.82554	30.2405	28.333	28.194	3.17957	2.94491	2.70468	GOLS1	glycosyl transferase 8 domain containing protein, putative, expressed	GO:0005575,GO:0005975,GO:0006950,GO:0009058,GO:0009628,GO:0009987,GO:0016740	cellular_component|carbohydrate metabolic process|response to stress|biosynthetic process|response to abiotic stimulus|cellular process|transferase activity	path:ko00052	Galactose metabolism
LOC_Os03g20210	210	217	236	135	95	108	87	63	71	150	180	192	7.04823	7.74974	7.92297	4.28778	3.20409	3.5192	3.03608	2.17886	2.40642	5.8143	6.63229	7.1565	ASPG1; At3g18490; MYF24.22	aspartic proteinase nepenthesin precursor, putative, expressed	GO:0005623,GO:0016787,GO:0019538	cell|hydrolase activity|protein metabolic process
LOC_Os03g20430	0	1	5	3	0	0	12	17	17	0	5	1	0	0.0236362	0.111095	0.0630624	0	0	0.277157	0.389123	0.38134	0	0.12193	0.0246689	SUVH1; Synonyms=SDG32, SET32; At5g04940; MUG13.20	histone-lysine N-methyltransferase, H3 lysine-9 specific SUVH8, putative, expressed	GO:0005622,GO:0005634,GO:0006464,GO:0016043,GO:0016740,GO:0040029	intracellular|nucleus|protein modification process|cellular component organization|transferase activity|regulation of gene expression, epigenetic	path:ko00310,path:ko04211	Lysine degradation|Longevity regulating pathway - mammal
LOC_Os03g20700	4037	3993	4461	6048	5642	5954	1812	1957	2002	3808	3656	3560	36.1077	38.0021	39.9106	51.1907	50.7101	51.7022	16.8513	18.0368	18.0825	39.3354	35.8986	35.3615	bchH; RHOS4_18920; RSP_0287	magnesium-chelatase, putative, expressed	GO:0003824,GO:0005739,GO:0008152,GO:0009058,GO:0009536,GO:0009987,GO:0016020	catalytic activity|mitochondrion|metabolic process|biosynthetic process|plastid|cellular process|membrane	path:ko00860	Porphyrin and chlorophyll metabolism
LOC_Os03g20790	525	474	538	672	598	626	227	199	184	391	396	336	13.8087	13.266	14.1544	16.7264	15.8058	15.9856	6.20804	5.39355	4.88725	11.8773	11.4346	9.8146	EIL1; At2g27050; T20P8.10	ethylene-insensitive 3, putative, expressed	GO:0003677,GO:0003700,GO:0005515,GO:0005634,GO:0006139,GO:0006950,GO:0007165,GO:0009058,GO:0009607,GO:0009719,GO:0009987	DNA binding|sequence-specific DNA binding transcription factor activity|protein binding|nucleus|nucleobase, nucleoside, nucleotide and nucleic acid metabolic process|response to stress|signal transduction|biosynthetic process|response to biotic stimulus|response to endogenous stimulus|cellular process	path:ko04075	Plant hormone signal transduction
LOC_Os03g21330	0	0	0	0	0	0	12	10	20	0	2	0	0	0	0	0	0	0	0.336042	0.277527	0.543952	0	0.0591342	0	FRS3; At2g27110; T20P8.16	transposon protein, putative, unclassified, expressed
LOC_Os03g21400	112	143	108	233	211	261	56	51	61	83	126	120	4.31119	5.85708	4.15832	8.48736	8.16171	9.7539	2.2413	2.02291	2.37116	3.68979	5.32451	5.12978	CYP714B1; Os07g0681300, LOC_Os07g48330; OsJ_25604, OSJNBa0008J01.23	cytochrome P450, putative, expressed	GO:0003674,GO:0003824,GO:0005488,GO:0005623,GO:0008152,GO:0019825	molecular_function|catalytic activity|binding|cell|metabolic process|oxygen binding
LOC_Os03g21510	130	165	109	221	182	249	466	509	510	66	83	58	2.58668	3.49341	2.1694	4.1613	3.63907	4.81013	9.64091	10.4362	10.2476	1.51666	1.81304	1.28164	At4g23740; F9D16.210	inactive receptor kinase At2g26730 precursor, putative, expressed	GO:0000166,GO:0005886,GO:0006464,GO:0007165,GO:0016301	nucleotide binding|plasma membrane|protein modification process|signal transduction|kinase activity
LOC_Os03g21650	3	3	9	2	1	3	27	23	28	4	1	1	0.326319	0.347223	0.979216	0.205868	0.109305	0.316812	3.05365	2.57796	3.07561	0.502489	0.119413	0.120798		expressed protein
LOC_Os03g21664	724	664	762	963	871	972	7	13	9	4	0	1	25.0991	24.4936	26.4234	31.5924	30.3429	32.7148	0.252319	0.464397	0.315075	0.160149	0	0.0384997		expressed protein
LOC_Os03g21750	0	2	0	1	0	5	12	2	9	0	0	0	0	0.146448	0	0.0651216	0	0.334053	0.858621	0.141822	0.625434	0	0	0		expressed protein	GO:0003674,GO:0008150	molecular_function|biological_process
LOC_Os03g22370	775	964	1210	1232	1314	1149	409	447	476	890	815	1046	51.3749	67.9975	80.2324	77.2856	87.5316	73.9484	28.1907	30.534	31.8646	68.1373	59.3113	77.0052		ultraviolet-B-repressible protein, putative, expressed
LOC_Os03g22780	215	214	224	366	304	338	122	98	90	246	221	265	6.77544	7.17595	7.06093	10.9149	9.62703	10.3413	3.99754	3.18238	2.86414	8.95323	7.64578	9.27435	DVR; Synonyms=PCB2; At5g18660; T1A4.40	DVR, putative, expressed	GO:0003824,GO:0008152,GO:0009058,GO:0009536,GO:0009987,GO:0016020	catalytic activity|metabolic process|biosynthetic process|plastid|cellular process|membrane	path:ko00860	Porphyrin and chlorophyll metabolism
LOC_Os03g25990	1	0	1	0	0	0	30	25	34	2	0	2	0.0417322	0	0.0417433	0	0	0	1.30175	1.07507	1.43286	0.0963933	0	0.0926916	EXPA14; Synonyms=EXP14; At5g56320; MCD7.4	expansin precursor, putative, expressed	GO:0005576,GO:0005623,GO:0009653,GO:0009987,GO:0016043,GO:0016049	extracellular region|cell|anatomical structure morphogenesis|cellular process|cellular component organization|cell growth
LOC_Os03g26010	3	2	1	0	0	0	19	15	13	5	1	3	0.110275	0.0782262	0.0367681	0	0	0	0.726178	0.568164	0.48256	0.212261	0.0403539	0.122466	Tf2-11; SPBC1289.17, SPBC8E4.11c	retrotransposon protein, putative, unclassified, expressed
LOC_Os03g26020	0	3	0	0	0	1	14	20	13	3	6	1	0	0.0599996	0	0	0	0.0182482	0.273604	0.387362	0.246749	0.0651219	0.123806	0.0208737	TY3B-G; Synonyms=YGRWTy3-1 POL; YGR109W-B; G5984	retrotransposon protein, putative, unclassified, expressed
LOC_Os03g26280	2	2	4	0	0	0	20	20	8	5	1	0	0.396702	0.422115	0.793613	0	0	0	4.12475	4.08781	1.60242	1.14538	0.217753	0		expressed protein
LOC_Os03g26910	428	361	385	219	246	204	903	887	824	197	170	177	12.7491	11.4422	11.4713	6.17332	7.36362	5.89964	27.9678	27.2262	24.7865	6.77716	5.55924	5.85529	TPPH; At4g39770; T19P19.160	uncharacterized glycosyl hydrolase Rv2006/MT2062, putative, expressed	GO:0003824,GO:0005575,GO:0005975,GO:0008152,GO:0009058,GO:0009987,GO:0016787	catalytic activity|cellular_component|carbohydrate metabolic process|metabolic process|biosynthetic process|cellular process|hydrolase activity	path:ko00500	Starch and sucrose metabolism
LOC_Os03g26930	10	8	8	15	7	8	125	144	129	7	11	6	0.277909	0.23657	0.222386	0.394486	0.195488	0.21585	3.61199	4.12375	3.6203	0.224671	0.335603	0.185179	SCPL27; At3g07990; F17A17.33	OsSCP13 - Putative Serine Carboxypeptidase homologue, expressed	GO:0005615,GO:0007165,GO:0009719,GO:0016787,GO:0019538	extracellular space|signal transduction|response to endogenous stimulus|hydrolase activity|protein metabolic process
LOC_Os03g27370	5	4	7	6	9	0	25	20	24	1	1	2	0.0805149	0.0685382	0.112751	0.0914314	0.145636	0	0.418581	0.331866	0.390274	0.0185974	0.0176781	0.0357664	PLD1; Os01g0172400 {ECO:0000312|EMBL:BAF04067.1}, LOC_Os01g07760 {ECO:0000305}; OsJ_00559 {ECO:0000312|EMBL:EEE53959.1}	phospholipase D, putative, expressed	GO:0005515,GO:0005575,GO:0005634,GO:0005737,GO:0005739,GO:0005829,GO:0005886,GO:0006629,GO:0007165,GO:0008150,GO:0008152,GO:0008289,GO:0009536,GO:0009719,GO:0009791,GO:0009987,GO:0016020,GO:0016787	protein binding|cellular_component|nucleus|cytoplasm|mitochondrion|cytosol|plasma membrane|lipid metabolic process|signal transduction|biological_process|metabolic process|lipid binding|plastid|response to endogenous stimulus|post-embryonic development|cellular process|membrane|hydrolase activity
LOC_Os03g27530	0	0	0	0	0	0	18	18	32	1	0	0	0	0	0	0	0	0	0.807016	0.799789	1.39341	0.0497991	0	0	SCPEP1; Synonyms=RISC, SCP1; MSTP034, UNQ265/PRO302	OsSCP16 - Putative Serine Carboxypeptidase homologue, expressed	GO:0005623,GO:0005739,GO:0016787,GO:0019538	cell|mitochondrion|hydrolase activity|protein metabolic process
LOC_Os03g28040	2	9	5	1	1	0	30	20	28	1	1	0	0.149202	0.71442	0.373104	0.0705964	0.074966	0	2.32702	1.53745	2.10938	0.0861568	0.0818983	0	ATL49; Synonyms=MEE16; At2g18650; MSF3.3	zinc finger, C3HC4 type domain containing protein, expressed	GO:0005488	binding
LOC_Os03g28060	0	0	0	0	0	0	36	36	35	9	6	5	0	0	0	0	0	0	0.82495	0.817563	0.778953	0.229076	0.145169	0.122377		transposon protein, putative, Mutator sub-class, expressed
LOC_Os03g30130	153	132	136	78	74	75	392	470	434	60	60	52	4.12728	3.7889	3.66967	1.99116	2.00597	1.96423	10.9949	13.0646	11.8226	1.86926	1.77686	1.55781	At5g67130; K21H1.9	phospholipase C, putative, expressed	GO:0005623,GO:0006629,GO:0007165,GO:0016787	cell|lipid metabolic process|signal transduction|hydrolase activity
LOC_Os03g30260	1	1	0	1	0	1	9	12	9	56	63	55	0.0181941	0.0193596	0	0.0172174	0	0.017664	0.170257	0.224977	0.165357	1.17669	1.25835	1.1113	COBL1; At3g02210; F14P3.14	COBRA-like protein precursor, putative, expressed	GO:0008150,GO:0016020	biological_process|membrane
LOC_Os03g31340	0	0	0	0	0	0	5	1	4	9	11	10	0	0	0	0	0	0	1.21737	0.241295	0.945872	2.43393	2.82777	2.60051	SEC61G3; At3g48570; T8P19.80	protein transport protein SEC61 subunit gamma, putative	GO:0005215,GO:0006810,GO:0009987	transporter activity|transport|cellular process
LOC_Os03g32150	0	1	0	0	0	0	5	7	2	7	53	8	0	0.130948	0	0	0	0	0.639788	0.887682	0.24855	0.994892	7.16042	1.09335	GIP1; Synonyms=GIP1B; At4g09550; T15G18.30	expressed protein	GO:0005515,GO:0005575	protein binding|cellular_component
LOC_Os03g33090	49	50	69	45	33	40	26	14	14	0	0	2	2.34032	2.54106	3.29642	2.0339	1.58384	1.8548	1.29118	0.689022	0.67524	0	0	0.106083	LBD40; Synonyms=ASL37; At1g67100; F5A8.2	DUF260 domain containing protein, putative, expressed	GO:0005575,GO:0007275,GO:0008152,GO:0009653	cellular_component|multicellular organismal development|metabolic process|anatomical structure morphogenesis
LOC_Os03g36000	0	0	0	0	1	0	6	4	4	0	0	1	0	0	0	0	0.0142973	0	0.0887604	0.0586437	0.0574707	0	0	0.0158006	AtMg00310 {ECO:0000312|Araport:ATMG00310}; and OrderedLocusNames=At2g07737 {ECO:0000312|Araport:AT2G07737}	retrotransposon protein, putative, unclassified, expressed
LOC_Os03g36560	2	7	2	2	4	1	28	37	31	2	4	3	0.0675744	0.251662	0.0675923	0.063947	0.13581	0.0328028	0.983658	1.28819	1.05771	0.0780419	0.148369	0.112567	PER39; Synonyms=P39; At4g11290; F8L21.80	peroxidase precursor, putative, expressed	GO:0003824,GO:0005488,GO:0005623,GO:0006950,GO:0008152	catalytic activity|binding|cell|response to stress|metabolic process
LOC_Os03g37840	216	192	222	372	342	330	78	80	72	283	289	253	3.75564	3.55221	3.86099	6.12084	5.97553	5.57062	1.41013	1.43333	1.2642	5.6828	5.51644	4.88528	HAK27; Os03g0574900, LOC_Os03g37830; OSJNBa0029P07.16	potassium transporter, putative, expressed	GO:0005215,GO:0006810,GO:0009987,GO:0016020	transporter activity|transport|cellular process|membrane
LOC_Os03g39020	3	5	6	3	0	1	31	33	43	1	3	7	0.0394946	0.0700411	0.0790102	0.0373746	0	0.0127813	0.424338	0.44767	0.571659	0.0152041	0.0433579	0.102342	KIN12A {ECO:0000305}; Synonyms=PAKRP1 {ECO:0000312|EMBL:AAF78893.1}; At4g14150 {ECO:0000312|Araport:AT4G14150}; dl3115c {ECO:0000312|EMBL:CAB10194.1}, FCAALL.159 {ECO:0000312|EMBL:CAB78457.1}	Kinesin motor domain domain containing protein, expressed	GO:0000166,GO:0003774,GO:0008152,GO:0009536,GO:0009987	nucleotide binding|motor activity|metabolic process|plastid|cellular process
LOC_Os03g40370	0	0	0	0	0	0	29	30	38	13	3	5	0	0	0	0	0	0	1.23392	1.26504	1.57033	0.61439	0.134774	0.227229	At4g17565; dl4820c, FCAALL.44	OsFBDUF15 - F-box and DUF domain containing protein, expressed	GO:0003674,GO:0005575,GO:0008150	molecular_function|cellular_component|biological_process
LOC_Os03g42430	5	1	2	0	0	0	23	38	20	3	4	0	0.172156	0.0366369	0.0688807	0	0	0	0.823406	1.34823	0.695399	0.119294	0.151197	0	Os12g0591400, LOC_Os12g40080	B3 DNA binding domain containing protein, expressed	GO:0003677,GO:0003700,GO:0005773,GO:0006139,GO:0009058	DNA binding|sequence-specific DNA binding transcription factor activity|vacuole|nucleobase, nucleoside, nucleotide and nucleic acid metabolic process|biosynthetic process
LOC_Os03g43400	1	0	5	1	1	1	20	28	23	1	2	5	0.0517702	0	0.258919	0.0489911	0.0520235	0.0502619	1.07657	1.4937	1.20243	0.0597895	0.113668	0.287467	IAA11; Os03g0633500, LOC_Os03g43400; OSJNBa0010N03.17	OsIAA11 - Auxin-responsive Aux/IAA gene family member, expressed	GO:0003700,GO:0005634,GO:0006139,GO:0009058,GO:0009719	sequence-specific DNA binding transcription factor activity|nucleus|nucleobase, nucleoside, nucleotide and nucleic acid metabolic process|biosynthetic process|response to endogenous stimulus
LOC_Os03g44420	207	195	208	97	127	145	589	627	620	139	126	154	4.75043	4.76172	4.77464	2.10655	2.92878	3.23065	14.0544	14.8271	14.3683	3.68403	3.17441	3.92484	FTSZ2-2; At3g52750; F3C22.150	tubulin/FtsZ domain containing protein, putative, expressed	GO:0005198,GO:0005515,GO:0006139,GO:0009056,GO:0009536,GO:0009987,GO:0016043,GO:0016787	structural molecule activity|protein binding|nucleobase, nucleoside, nucleotide and nucleic acid metabolic process|catabolic process|plastid|cellular process|cellular component organization|hydrolase activity	path:ko04112	Cell cycle - Caulobacter
LOC_Os03g45340	13	15	7	7	5	9	45	37	46	9	7	8	0.542072	0.665535	0.291962	0.276216	0.209509	0.364347	1.95101	1.5898	1.93697	0.433412	0.320436	0.370461	RTM2; At5g04890; MUK11.22	hsp20/alpha crystallin family protein, putative, expressed	GO:0003674,GO:0006950,GO:0009628,GO:0016020	molecular_function|response to stress|response to abiotic stimulus|membrane
LOC_Os03g45779	86	90	89	130	124	116	19	21	15	39	38	50	2.87307	3.19932	2.97408	4.10988	4.16284	3.7624	0.659987	0.722927	0.506048	1.50473	1.39368	1.85506		expressed protein
LOC_Os03g46060	282	393	454	182	225	229	134	97	117	29	21	43	16.5277	24.5088	26.6155	10.0942	13.2515	13.0304	8.16586	5.85817	6.9247	1.96294	1.35118	2.79879	TPM-1	thaumatin family domain containing protein, expressed	GO:0005623,GO:0006950,GO:0009607,GO:0009628	cell|response to stress|response to biotic stimulus|response to abiotic stimulus
LOC_Os03g46090	2822	2609	3080	2596	2581	2548	1168	1316	1310	2192	2271	2204	43.3187	42.6147	47.2916	37.7104	39.8132	37.9732	18.6421	20.8162	20.3068	38.8602	38.2707	37.5724	IP5P6 {ECO:0000305}; Synonyms=CVP2 {ECO:0000303|PubMed:10559439}; At1g05470 {ECO:0000312|Araport:AT1G05470}; T25N20.12 {ECO:0000312|EMBL:AAF79735.1}	endonuclease/exonuclease/phosphatase family domain containing protein, expressed	GO:0005575,GO:0007275,GO:0008152,GO:0009987,GO:0016787	cellular_component|multicellular organismal development|metabolic process|cellular process|hydrolase activity
LOC_Os03g46530	0	0	0	0	0	0	3	4	4	0	0	0	0	0	0	0	0	0	0.0981167	0.129651	0.127057	0	0	0		OsFBX104 - F-box domain containing protein, expressed
LOC_Os03g46920	0	1	1	0	0	0	26	17	16	2	1	3	0	0.0188576	0.017727	0	0	0	0.479101	0.310453	0.286347	0.0409351	0.0194559	0.0590446		expressed protein	GO:0003674,GO:0008150,GO:0009536	molecular_function|biological_process|plastid
LOC_Os03g47270	189	234	201	88	115	119	93	96	106	29	33	33	10.6691	14.0556	11.3495	4.70096	6.52355	6.52187	5.45862	5.58424	6.0426	1.89064	2.04508	2.0688		GCRP4 - Glycine and cysteine rich family protein precursor, expressed	GO:0003674,GO:0005623,GO:0008150	molecular_function|cell|biological_process
LOC_Os03g47650	256	228	228	170	157	156	888	803	862	349	326	315	7.09887	6.72745	6.32411	4.46104	4.37491	4.19984	25.6033	22.9452	24.1384	11.1769	9.92424	9.7006	ANK3	ankyrin, putative, expressed	GO:0005488,GO:0005575,GO:0008150	binding|cellular_component|biological_process
LOC_Os03g47670	2	2	0	1	0	0	189	192	178	83	55	79	0.130528	0.138889	0	0.0617604	0	0	12.8253	12.9122	11.7313	6.25599	3.94063	5.72583	HOP3; At4g12400; T4C9.240	ankyrin repeat family protein, putative, expressed
LOC_Os03g47820	17	8	4	2	4	6	60	65	91	9	6	10	0.268201	0.134297	0.0631227	0.0298592	0.0634148	0.0919011	0.984228	1.0567	1.44979	0.163983	0.103918	0.175206	AGO5; At2g27880; T1E2.20	PINHEAD, putative, expressed	GO:0000003,GO:0003723,GO:0004518,GO:0005515,GO:0005634,GO:0005737,GO:0005829,GO:0006950,GO:0007275,GO:0008152,GO:0009607,GO:0009628,GO:0009653,GO:0009719,GO:0009790,GO:0009791,GO:0009987,GO:0030154,GO:0040029	reproduction|RNA binding|nuclease activity|protein binding|nucleus|cytoplasm|cytosol|response to stress|multicellular organismal development|metabolic process|response to biotic stimulus|response to abiotic stimulus|anatomical structure morphogenesis|response to endogenous stimulus|embryo development|post-embryonic development|cellular process|cell differentiation|regulation of gene expression, e…
LOC_Os03g48060	284	246	233	205	233	235	723	719	762	138	107	131	12.4369	11.4629	10.2062	8.4954	10.2534	9.99123	32.9203	32.445	33.6976	6.97938	5.14406	6.37092	GGP1 {ECO:0000303|PubMed:19483696}; At4g30530 {ECO:0000312|Araport:AT4G30530}	class I glutamine amidotransferase, putative, expressed	GO:0003824,GO:0005829,GO:0005975,GO:0008152,GO:0009987,GO:0016787,GO:0019748	catalytic activity|cytosol|carbohydrate metabolic process|metabolic process|cellular process|hydrolase activity|secondary metabolic process
LOC_Os03g49260	7	2	7	1	4	0	20	20	22	2	3	3	0.112114	0.0340846	0.112144	0.0151565	0.0643787	0	0.333062	0.33008	0.355825	0.0369945	0.0527489	0.0533607	Os03g0700400 {ECO:0000312|EMBL:BAF12907.1}, LOC_Os03g49350 {ECO:0000312|EMBL:ABF98390.1}; OSJNBb0017F17.2	lipoxygenase, putative, expressed	GO:0003824,GO:0005488,GO:0007275,GO:0008152,GO:0009536,GO:0009791	catalytic activity|binding|multicellular organismal development|metabolic process|plastid|post-embryonic development	path:ko00591	Linoleic acid metabolism
LOC_Os03g50364	13	20	17	11	5	13	69	74	84	14	12	5	0.479601	0.785115	0.627337	0.384032	0.185364	0.465628	2.64679	2.81317	3.12945	0.596499	0.486013	0.204854		expressed protein	GO:0003674,GO:0005575,GO:0008150	molecular_function|cellular_component|biological_process
LOC_Os03g50530	115	108	126	144	156	146	32	27	36	78	75	62	4.48815	4.48497	4.91875	5.31826	6.11806	5.53198	1.29853	1.08583	1.41881	3.51568	3.21337	2.6872	DRP1E; Synonyms=ADL1E, ADL4, DLP2; At3g60190; T2O9.170	expressed protein	GO:0003674,GO:0008150,GO:0009536	molecular_function|biological_process|plastid
LOC_Os03g52180	0	0	0	0	0	0	7	15	8	19	19	22	0	0	0	0	0	0	0.363769	0.772524	0.403771	1.09671	1.0425	1.22111	ISPH; Synonyms=CLB6, HDR; At4g34350; F10M10.120	4-hydroxy-3-methylbut-2-enyl diphosphate reductase, putative, expressed	GO:0003824,GO:0005975,GO:0006629,GO:0008150,GO:0008152,GO:0009058,GO:0009536,GO:0009987	catalytic activity|carbohydrate metabolic process|lipid metabolic process|biological_process|metabolic process|biosynthetic process|plastid|cellular process
LOC_Os03g52620	59	81	77	101	128	127	28	44	27	71	49	45	1.82408	2.66466	2.3812	2.95495	3.97668	3.81201	0.900083	1.40175	0.842959	2.5351	1.6631	1.54505	At1g12775; F13K23.2	expressed protein	GO:0008150	biological_process
LOC_Os03g52720	121	136	145	229	226	210	55	48	70	218	193	173	7.63107	9.12652	9.14709	13.667	14.3228	12.8581	3.60658	3.11938	4.4581	15.8782	13.3625	12.1167	Mdp1	magnesium-dependent phosphatase 1, putative, expressed	GO:0003674,GO:0008150	molecular_function|biological_process
LOC_Os03g53400	36	44	48	21	25	19	98	92	94	16	27	20	1.76954	2.30132	2.36002	0.976823	1.23486	0.906716	5.00862	4.65987	4.66593	0.908289	1.45698	1.09176	TMBIM4; Synonyms=GAAP, LFG4; CGI-119	transmembrane BAX inhibitor motif-containing protein, putative, expressed	GO:0005488,GO:0007165,GO:0009653,GO:0009719,GO:0016043,GO:0016049	binding|signal transduction|anatomical structure morphogenesis|response to endogenous stimulus|cellular component organization|cell growth
LOC_Os03g53640	352	301	313	263	270	259	128	121	123	239	230	241	18.1673	16.5303	16.1587	12.8452	14.0033	12.978	6.86897	6.43518	6.4107	14.2459	13.0319	13.8135	PSB27-2; Synonyms=LPA19; At1g05385; T25N20.4	expressed protein	GO:0003674,GO:0006091,GO:0009536,GO:0009579,GO:0015979,GO:0016043	molecular_function|generation of precursor metabolites and energy|plastid|thylakoid|photosynthesis|cellular component organization
LOC_Os03g53970	1	1	2	1	1	1	7	11	5	1	0	0	0.0507826	0.0540358	0.101592	0.0480566	0.0510311	0.049303	0.369612	0.575618	0.256411	0.0586489	0	0		expressed protein	GO:0003674,GO:0008150,GO:0009536	molecular_function|biological_process|plastid
LOC_Os03g55090	4550	4310	4393	2604	2410	2661	15664	16156	16418	5578	5639	5616	80.6083	81.2478	77.8474	43.6563	42.9047	45.769	288.539	294.937	293.725	114.128	109.673	110.493	PHS1; At3g29320; MUO10.17	alpha-glucan phosphorylast isozyme, putative, expressed	GO:0006950,GO:0008152,GO:0009536,GO:0009628,GO:0016740	response to stress|metabolic process|plastid|response to abiotic stimulus|transferase activity	path:ko00500,path:ko04910,path:ko04922	Starch and sucrose metabolism|Insulin signaling pathway|Glucagon signaling pathway
LOC_Os03g55400	0	2	0	0	0	0	6	10	9	0	2	0	0	0.107963	0	0	0	0	0.316493	0.522764	0.461077	0	0.111388	0		expressed protein	GO:0003674,GO:0005575,GO:0008150	molecular_function|cellular_component|biological_process
LOC_Os03g55430	1265	1201	1294	922	897	911	288	278	286	87	88	80	69.4713	70.1817	71.0827	47.9163	49.5025	48.5727	16.4453	15.7321	15.8611	5.51797	5.30551	4.87914		expressed protein
LOC_Os03g55660	63	56	65	80	89	85	25	22	24	71	66	69	1.57358	1.48834	1.62397	1.89094	2.23388	2.06123	0.649266	0.566238	0.605358	2.04811	1.80977	1.91398	NUP58 {ECO:0000303|PubMed:21189294}; Synonyms=TCU1 {ECO:0000303|PubMed:23840761}; At4g37130 {ECO:0000312|Araport:AT4G37130}; C7A10.230 {ECO:0000312|EMBL:CAB16782.1}	nucleoporin, putative, expressed	GO:0005515,GO:0005635,GO:0008150	protein binding|nuclear envelope|biological_process
LOC_Os03g56370	119	119	129	155	133	175	59	55	55	110	93	90	5.45195	5.80121	5.91166	6.72009	6.12317	7.78399	2.81055	2.59654	2.5446	5.82027	4.67755	4.57916	MAP_3563	methyltransferase, putative, expressed	GO:0005575,GO:0008150,GO:0008152,GO:0009987,GO:0016740	cellular_component|biological_process|metabolic process|cellular process|transferase activity
LOC_Os03g56470	552	563	588	750	752	701	227	218	220	440	498	516	12.2348	13.278	13.0362	15.7311	16.7493	15.0847	5.2314	4.979	4.92417	11.2631	12.1176	12.7013	PERK4; At2g18470; T30D6.2	protein kinase family protein, putative, expressed	GO:0000166,GO:0005886,GO:0006464,GO:0007165,GO:0007275,GO:0009719,GO:0009791,GO:0016301	nucleotide binding|plasma membrane|protein modification process|signal transduction|multicellular organismal development|response to endogenous stimulus|post-embryonic development|kinase activity
LOC_Os03g56782	155	207	167	104	115	117	68	53	62	116	117	142	36.2955	51.5771	39.1158	23.0458	27.0606	26.599	16.5563	12.7886	14.661	31.3707	30.0771	36.9273		expressed protein	GO:0003674,GO:0005886,GO:0008150	molecular_function|plasma membrane|biological_process
LOC_Os03g56784	0	0	0	0	0	0	5	3	9	0	0	1	0	0	0	0	0	0	1.30822	0.777905	2.28703	0	0	0.279458		expressed protein
LOC_Os03g56840	467	426	498	767	738	732	169	179	194	397	354	360	12.9216	12.5422	13.783	20.0831	20.5198	19.6638	4.86204	5.10362	5.42065	12.6863	10.753	11.0621	ychF {ECO:0000255|HAMAP-Rule:MF_00944}; Synonyms=engD; HI_0393	GTP-binding protein, putative, expressed	GO:0000166,GO:0008150,GO:0009536	nucleotide binding|biological_process|plastid
LOC_Os03g57050	54	48	45	60	69	61	20	26	19	4	3	7	1.65433	1.56471	1.37897	1.73947	2.1242	1.81433	0.637075	0.820781	0.587804	0.141525	0.100897	0.238157		expressed protein
LOC_Os03g57190	21	34	32	29	14	7	100	111	99	24	25	24	0.571981	0.985389	0.871821	0.747478	0.383186	0.185105	2.83202	3.11539	2.72301	0.754951	0.747537	0.725959	TCP24; At1g30210; F12P21.11	TCP family transcription factor, putative, expressed	GO:0003700,GO:0005575,GO:0006139,GO:0007275,GO:0008150,GO:0009058,GO:0009653,GO:0030154	sequence-specific DNA binding transcription factor activity|cellular_component|nucleobase, nucleoside, nucleotide and nucleic acid metabolic process|multicellular organismal development|biological_process|biosynthetic process|anatomical structure morphogenesis|cell differentiation
LOC_Os03g57200	290	317	301	167	163	227	85	85	66	20	13	22	13.2383	15.3979	13.7441	7.21421	7.47725	10.0605	4.03447	3.99835	3.0425	1.05441	0.65149	1.11531	GSTU19; Synonyms=GST8; At1g78380; F3F9.11	glutathione S-transferase, putative, expressed	GO:0005488,GO:0005737,GO:0005773,GO:0005829,GO:0005886,GO:0006950,GO:0007154,GO:0008150,GO:0008152,GO:0009056,GO:0009536,GO:0009628,GO:0009987,GO:0009991,GO:0016020,GO:0016740,GO:0019748	binding|cytoplasm|vacuole|cytosol|plasma membrane|response to stress|cell communication|biological_process|metabolic process|catabolic process|plastid|response to abiotic stimulus|cellular process|response to extracellular stimulus|membrane|transferase activity|secondary metabolic process	path:ko00480,path:ko00980,path:ko00982	Glutathione metabolism|Metabolism of xenobiotics by cytochrome P450|Drug metabolism - cytochrome P450
LOC_Os03g57600	137	153	134	88	97	105	314	304	345	99	106	120	3.24866	3.86048	3.17836	1.97471	2.3114	2.41731	7.74188	7.42821	8.26141	2.71121	2.75943	3.16012		expressed protein
LOC_Os03g57660	241	249	285	147	176	181	109	113	104	36	39	47	3.22137	3.54151	3.81051	1.85942	2.36404	2.34888	1.5149	1.55643	1.40381	0.555739	0.572292	0.697685	AMP1; At3g54720; T5N23_80	peptidase, putative, expressed	GO:0005575,GO:0007275,GO:0009628,GO:0009790,GO:0009791,GO:0009908,GO:0016787,GO:0019538	cellular_component|multicellular organismal development|response to abiotic stimulus|embryo development|post-embryonic development|flower development|hydrolase activity|protein metabolic process
LOC_Os03g59300	0	0	2	1	1	0	13	6	5	1	2	1	0	0	0.0569739	0.0269506	0.0286188	0	0.384953	0.17608	0.143798	0.032891	0.0625304	0.0316279		expressed protein	GO:0003674,GO:0005618,GO:0008150	molecular_function|cell wall|biological_process
LOC_Os03g59350	11	4	3	9	4	4	43	36	49	4	9	13	0.335569	0.129842	0.0915432	0.259819	0.122622	0.11847	1.36393	1.13167	1.50952	0.140927	0.301413	0.440425	UGT73B5; At2g15480; F9O13.3	anthocyanin 3-O-beta-glucosyltransferase, putative, expressed	GO:0005623,GO:0008152,GO:0009607,GO:0016740	cell|metabolic process|response to biotic stimulus|transferase activity
LOC_Os03g59600	51	38	50	63	89	71	6	3	7	16	12	19	3.38524	2.68392	3.31974	3.95729	5.93648	4.57548	0.414099	0.205195	0.469212	1.22655	0.874441	1.40059	MIRO3 {ECO:0000303|PubMed:18344283}; At3g05310 {ECO:0000312|Araport:AT3G05310}; T12H1.28 {ECO:0000312|EMBL:AAF27037.1}	mitochondrial Rho GTPase 1, putative, expressed	GO:0000003,GO:0000166,GO:0005739,GO:0007275,GO:0009653,GO:0009790,GO:0009791,GO:0009856,GO:0009987,GO:0016043,GO:0016049,GO:0030154	reproduction|nucleotide binding|mitochondrion|multicellular organismal development|anatomical structure morphogenesis|embryo development|post-embryonic development|pollination|cellular process|cellular component organization|cell growth|cell differentiation
LOC_Os03g60000	9	7	4	6	6	2	27	14	24	10	7	7	0.360424	0.298288	0.160231	0.227384	0.241458	0.0777606	1.12426	0.577731	0.970586	0.462505	0.307751	0.31132	PHB2; At1g03860; F21M11.21	SPFH domain/Band 7 family protein, expressed	GO:0005618,GO:0005739,GO:0005773,GO:0008150,GO:0009536,GO:0016020	cell wall|mitochondrion|vacuole|biological_process|plastid|membrane
LOC_Os03g60300	0	0	0	1	1	0	8	11	15	0	1	5	0	0	0	0.0295641	0.031394	0	0.259867	0.354117	0.473228	0	0.0342971	0.173475	ESK1; Synonyms=TBL29; At3g55990; F27K19.170	expressed protein	GO:0008150	biological_process
LOC_Os03g60840	555	567	568	298	290	340	157	169	139	56	69	62	28.2127	30.6691	28.8811	14.3353	14.8139	16.7799	8.29821	8.85248	7.13539	3.28764	3.85062	3.50011		BBTI13 - Bowman-Birk type bran trypsin inhibitor precursor, expressed
LOC_Os03g60880	70	56	57	34	29	36	130	124	119	35	13	12	1.52742	1.30022	1.24409	0.702065	0.635885	0.762645	2.94943	2.78811	2.62216	0.882011	0.311411	0.290791	NAT2; At2g34190; F13P17.3	nucleobase-ascorbate transporter, putative, expressed	GO:0005215,GO:0005575,GO:0005618,GO:0005773,GO:0006810,GO:0009987,GO:0016020	transporter activity|cellular_component|cell wall|vacuole|transport|cellular process|membrane
LOC_Os03g61080	6	9	5	0	3	2	10	25	22	0	3	5	0.108695	0.173487	0.0906032	0	0.0546135	0.0351761	0.188362	0.466687	0.40247	0	0.0596637	0.100593		expressed protein	GO:0005886	plasma membrane
LOC_Os03g61090	665	637	717	950	966	927	327	261	305	504	504	526	35.4429	36.1255	38.2245	47.9148	51.7374	47.9674	18.1213	14.3343	16.4157	31.023	29.4896	31.1338		expressed protein	GO:0009536,GO:0009579,GO:0016020	plastid|thylakoid|membrane
LOC_Os03g61260	1274	1229	1366	1801	1623	1728	573	537	569	1391	1455	1439	62.8053	64.4681	67.3585	84.0192	80.4017	82.7046	29.3708	27.279	28.3264	79.1953	78.7445	78.7819	RPL18; At1g48350; F11A17.10	ribosomal L18p/L5e family protein, putative, expressed	GO:0005198,GO:0005840,GO:0006412,GO:0009536,GO:0009987	structural molecule activity|ribosome|translation|plastid|cellular process	path:ko03010	Ribosome
LOC_Os03g61360	92	107	139	75	78	66	36	44	40	125	148	132	3.62125	4.48148	5.47269	2.79364	3.08522	2.52217	1.47335	1.78464	1.58995	5.68233	6.39533	5.7701	EPHX2	hydrolase, alpha/beta fold family domain containing protein, expressed	GO:0003824,GO:0005777,GO:0008152,GO:0016787	catalytic activity|peroxisome|metabolic process|hydrolase activity
LOC_Os03g61870	0	0	0	0	1	0	4	3	4	6	11	12	0	0	0	0	0.0299334	0	0.123888	0.0920841	0.120323	0.206411	0.359716	0.396969		transposon protein, putative, Mariner sub-class, expressed
LOC_Os03g62690	132	129	124	247	221	209	54	50	63	97	105	78	1.43426	1.49146	1.34769	2.53974	2.41305	2.20475	0.610073	0.559824	0.691269	1.21723	1.25249	0.941213	PCMP-H60; At2g27610; F10A12.28, F15K20.29	pentatricopeptide, putative, expressed	GO:0003674,GO:0005575,GO:0008150	molecular_function|cellular_component|biological_process
LOC_Os03g62860	2	2	1	1	1	0	17	7	18	0	0	0	0.0620226	0.0659959	0.0310195	0.0293466	0.0311631	0	0.548154	0.223689	0.563696	0	0	0	At2g01630; T8O11.20	glucan endo-1,3-beta-glucosidase precursor, putative, expressed	GO:0003824,GO:0005488,GO:0005575,GO:0005618,GO:0005975,GO:0008152,GO:0016787	catalytic activity|binding|cellular_component|cell wall|carbohydrate metabolic process|metabolic process|hydrolase activity
LOC_Os03g64280	186	180	209	249	247	248	68	82	71	187	200	187	7.13792	7.35018	8.02269	9.04266	9.52523	9.23994	2.71332	3.24265	2.7515	8.28792	8.42595	7.96965	At5g59540; F2O15.6	1-aminocyclopropane-1-carboxylate oxidase homolog 1, putative, expressed	GO:0005575,GO:0008150,GO:0008152	cellular_component|biological_process|metabolic process
LOC_Os03g64350	703	723	735	1154	1046	1067	352	310	304	850	852	806	20.9654	22.9431	21.9256	32.5681	31.3473	30.8938	10.915	9.52658	9.15533	29.2761	27.8945	26.6945	CPn_0734, CP_0012, CPj0734, CpB0762	rhodanese-like domain containing protein, putative, expressed	GO:0003674,GO:0008150,GO:0009536	molecular_function|biological_process|plastid
LOC_Os04g01690	0	1	1	0	0	0	4	5	16	0	0	0	0	0.0247219	0.0232397	0	0	0	0.0966294	0.119705	0.375394	0	0	0	SPE1; At2g16500; F1P15.12	pyridoxal-dependent decarboxylase protein, putative, expressed	GO:0000003,GO:0003824,GO:0006950,GO:0008152,GO:0009628,GO:0009791	reproduction|catalytic activity|response to stress|metabolic process|response to abiotic stimulus|post-embryonic development	path:ko00330	Arginine and proline metabolism
LOC_Os04g02310	4	1	1	0	1	0	15	11	10	1	3	2	0.0902802	0.0240159	0.022576	0	0.0226805	0	0.352012	0.25583	0.227921	0.0260662	0.0743334	0.0501304	TY2B-GR1; Synonyms=YGRCTy2-1B POL; YGR038C-D/YGR038C-C	retrotransposon protein, putative, Ty1-copia subclass, expressed
LOC_Os04g02470	0	0	0	0	0	0	31	47	34	10	13	19	0	0	0	0	0	0	3.0877	4.63944	3.28905	1.10633	1.36714	2.02131		expressed protein
LOC_Os04g02880	304	344	363	470	460	467	711	682	746	1550	1645	1589	18.9362	22.8004	22.6172	27.7047	28.7936	28.2419	46.0491	43.7753	46.9255	111.505	112.49	109.921		expressed protein
LOC_Os04g03164	0	0	0	0	0	0	15	8	5	24	32	26	0	0	0	0	0	0	1.33479	0.705511	0.432124	2.37216	3.00654	2.47115		expressed protein
LOC_Os04g05570	0	2	2	3	2	3	7	17	16	0	0	1	0	0.0472724	0.0444382	0.0630624	0.0446438	0.0646981	0.161675	0.389123	0.358908	0	0	0.0246689	At3g55350 {ECO:0000312|Araport:AT3G55350}; T22E16.10 {ECO:0000312|EMBL:CAB75893.1}	transposon protein, putative, CACTA, En/Spm sub-class, expressed
LOC_Os04g07980	8	14	9	6	9	4	108	167	167	7	18	11	0.145343	0.270645	0.163554	0.103156	0.164311	0.0705544	2.04015	3.12643	3.06389	0.146875	0.359011	0.22194		transposon protein, putative, CACTA, En/Spm sub-class, expressed
LOC_Os04g07990	9	3	3	5	3	4	18	18	22	1	2	4	0.184821	0.0655537	0.0616234	0.0971668	0.0619086	0.0797496	0.38434	0.380899	0.456231	0.0237167	0.0450889	0.0912238		transposon protein, putative, CACTA, En/Spm sub-class
LOC_Os04g08470	3	3	5	2	0	5	25	27	21	10	3	5	0.0781754	0.0831833	0.130327	0.0493193	0	0.126496	0.677364	0.725002	0.552611	0.30095	0.0858223	0.144696		OsFBX116 - F-box domain containing protein, expressed
LOC_Os04g09604	419	425	476	778	766	703	125	123	132	423	415	417	14.8617	16.0402	16.8879	26.1139	27.3026	24.2086	4.60997	4.49559	4.72803	17.3277	16.1597	16.4259	COMTL2 {ECO:0000305}; Os04g0104900 {ECO:0000312|EMBL:BAF13918.1}, LOC_Os04g01470 {ECO:0000305}; OSJNBa0094O15.13 {ECO:0000312|EMBL:CAD39344.2}	O-methyltransferase, putative, expressed	GO:0005829,GO:0005975,GO:0008152,GO:0009987,GO:0016740,GO:0019748	cytosol|carbohydrate metabolic process|metabolic process|cellular process|transferase activity|secondary metabolic process
LOC_Os04g10260	3	2	12	2	1	0	84	54	57	18	6	5	0.118453	0.0840275	0.473938	0.0747297	0.0396776	0	3.44856	2.19708	2.27275	0.82081	0.26008	0.219247	VIP1; Synonyms=BZIP51 {ECO:0000303|PubMed:11906833}, SUE3; At1g43700; F2J6.6	basic region leucine zipper domain containing protein, expressed	GO:0003677,GO:0003700,GO:0006139,GO:0009058,GO:0009536,GO:0009719	DNA binding|sequence-specific DNA binding transcription factor activity|nucleobase, nucleoside, nucleotide and nucleic acid metabolic process|biosynthetic process|plastid|response to endogenous stimulus
LOC_Os04g10460	472	500	557	546	558	570	70	65	69	128	100	117	12.9606	14.609	15.2987	14.1878	15.3971	15.1956	1.99856	1.83918	1.91331	4.05919	3.0145	3.56787	SPAC869.01	amidase, putative, expressed	GO:0003824,GO:0005623,GO:0008152,GO:0009056,GO:0009987,GO:0016787	catalytic activity|cell|metabolic process|catabolic process|cellular process|hydrolase activity
LOC_Os04g10924	6	10	8	14	3	8	211	187	211	29	40	31	0.584734	1.03699	0.779851	1.29114	0.293797	0.75693	21.3807	18.7791	20.7654	3.264	4.27954	3.35511		expressed protein
LOC_Os04g11730	2	0	0	0	1	0	16	9	13	1	0	0	0.08897	0	0	0	0.0447027	0	0.740061	0.412556	0.583995	0.0513759	0	0		methyl-CpG binding domain containing protein, expressed
LOC_Os04g11760	0	0	0	1	0	0	3	12	5	46	54	44	0	0	0	0.14911	0	0	0.491501	1.9484	0.795593	8.3709	9.34099	7.69946		disease resistance protein, putative, expressed
LOC_Os04g11780	0	0	0	0	0	0	106	81	111	571	603	543	0	0	0	0	0	0	2.79009	2.11296	2.83762	16.694	16.7582	15.2657	RPP8L4; At5g48620; K15N18.9	resistance protein LR10, putative, expressed	GO:0000166,GO:0005886,GO:0006950,GO:0008219,GO:0009607,GO:0009628	nucleotide binding|plasma membrane|response to stress|cell death|response to biotic stimulus|response to abiotic stimulus
LOC_Os04g11890	18	24	19	10	14	17	45	34	39	13	6	3	0.559232	0.79341	0.590457	0.294007	0.437087	0.512776	1.45367	1.08849	1.22359	0.466454	0.204645	0.103509	At1g33020; F9L11.17	OsFBX121 - F-box domain containing protein, expressed	GO:0003674,GO:0008150	molecular_function|biological_process
LOC_Os04g12080	88	65	66	125	107	115	2	1	0	5	7	4	2.18615	1.71821	1.64004	2.93863	2.67116	2.77366	0.0516607	0.025599	0	0.143454	0.190908	0.110356	CRK11; Synonyms=RLK3; At4g23190; F21P8.80	TKL_IRAK_DUF26-lc.7 - DUF26 kinases have homology to DUF26 containing loci, expressed	GO:0000166,GO:0005623,GO:0006464,GO:0008152,GO:0009875,GO:0009987,GO:0016301,GO:0030246	nucleotide binding|cell|protein modification process|metabolic process|pollen-pistil interaction|cellular process|kinase activity|carbohydrate binding
LOC_Os04g12520	3	2	1	1	2	0	11	10	21	2	0	1	0.0320936	0.0227663	0.0107007	0.0101236	0.0215004	0	0.122355	0.110236	0.226865	0.02471	0	0.0118805	MAIL1 {ECO:0000303|PubMed:24635680}; At2g25010 {ECO:0000312|Araport:AT2G25010}	transposon protein, putative, unclassified, expressed
LOC_Os04g12600	0	0	0	1	0	1	21	20	15	145	153	139	0	0	0	0.0198196	0	0.0203337	0.457309	0.431632	0.317249	3.50728	3.51786	3.23304	LECRK4 {ECO:0000303|PubMed:25485617}; Os04g0202800 {ECO:0000312|EMBL:BAF14142.2}, LOC_Os04g12600 {ECO:0000305}; OsJ_13808 {ECO:0000312|EMBL:EAZ29749.1}, OSJNBb0005B05.8 {ECO:0000312|EMBL:CAE03341.2}	receptor-like protein kinase, putative, expressed	GO:0000166,GO:0005623,GO:0006464,GO:0008152,GO:0009987,GO:0016301,GO:0030246	nucleotide binding|cell|protein modification process|metabolic process|cellular process|kinase activity|carbohydrate binding
LOC_Os04g12890	3	3	0	0	0	0	14	20	32	42	42	50	0.0469633	0.0499718	0	0	0	0	0.227876	0.322622	0.50587	0.759332	0.7218	0.869252	GLT2	retrotransposon protein, putative, unclassified, expressed
LOC_Os04g12900	0	0	1	0	0	0	205	218	258	407	358	375	0	0	0.0498943	0	0	0	10.6322	11.2052	12.9959	23.4464	19.6042	20.7733	UGT74E2; At1g05680; F3F20.13	glucosyltransferase, putative, expressed	GO:0005575,GO:0008152,GO:0009987,GO:0016740	cellular_component|metabolic process|cellular process|transferase activity
LOC_Os04g13000	46	34	39	14	27	21	13	7	4	32	16	41	0.844828	0.66444	0.716457	0.243319	0.498303	0.374445	0.248249	0.132475	0.074186	0.678743	0.322597	0.836243		retrotransposon protein, putative, LINE subclass, expressed
LOC_Os04g14690	259	238	265	436	410	475	811	654	785	1531	1677	1673	7.05823	6.90144	7.22366	11.244	11.2279	12.5675	22.98	18.3654	21.6032	48.1855	50.1718	50.6327	FMO1; At1g19250; T29M8.12	flavin-containing monooxygenase family protein, putative, expressed	GO:0000166,GO:0003824,GO:0005488,GO:0005623,GO:0005783,GO:0006950,GO:0007165,GO:0008152,GO:0008219,GO:0009607,GO:0009987,GO:0016020	nucleotide binding|catalytic activity|binding|cell|endoplasmic reticulum|response to stress|signal transduction|metabolic process|cell death|response to biotic stimulus|cellular process|membrane
LOC_Os04g15520	0	0	0	0	0	0	12	11	8	59	66	67	0	0	0	0	0	0	0.996977	0.905712	0.645524	5.44462	5.78955	5.94544		retrotransposon protein, putative, unclassified
LOC_Os04g15630	27	16	23	18	9	6	74	87	96	215	227	185	0.522036	0.329172	0.444815	0.329342	0.174863	0.112628	1.48765	1.73334	1.87439	4.80087	4.81829	3.97234	At3g47110; F13I12.160	xa21, putative, expressed	GO:0000166,GO:0005886,GO:0006464,GO:0007165,GO:0016301	nucleotide binding|plasma membrane|protein modification process|signal transduction|kinase activity
LOC_Os04g17650	0	0	0	0	0	0	15	30	27	0	5	3	0	0	0	0	0	0	0.299604	0.593843	0.523768	0	0.105444	0.0640005	SUS6; At1g73370; T9L24.42	sucrose synthase, putative, expressed	GO:0005618,GO:0005975,GO:0008150,GO:0008152,GO:0009058,GO:0009987,GO:0016740	cell wall|carbohydrate metabolic process|biological_process|metabolic process|biosynthetic process|cellular process|transferase activity
LOC_Os04g17730	0	0	1	0	0	0	123	104	98	43	49	38	0	0	0.224857	0	0	0	28.7495	24.0908	22.2469	11.1636	12.0926	9.48667		hypothetical protein
LOC_Os04g17890	8	3	2	9	2	5	20	18	24	3	0	5	0.0890288	0.0355245	0.0222631	0.0947809	0.0223661	0.0540218	0.231422	0.206414	0.269714	0.0385573	0	0.0617944	TY3B-G; Synonyms=YGRWTy3-1 POL; YGR109W-B; G5984	retrotransposon protein, putative, unclassified, expressed
LOC_Os04g17940	1	0	0	0	0	0	6	10	10	0	0	0	0.0149998	0	0	0	0	0	0.0935775	0.154566	0.151474	0	0	0	TY3B-G; Synonyms=YGRWTy3-1 POL; YGR109W-B; G5984	retrotransposon protein, putative, unclassified, expressed
LOC_Os04g19960	3	1	0	0	1	0	24	21	25	1	2	1	0.158226	0.0561206	0	0	0.0529999	0	1.31613	1.14131	1.33152	0.0609117	0.115802	0.0585726		retrotransposon protein, putative, unclassified, expressed
LOC_Os04g20800	0	0	2	0	0	0	66	85	76	10	6	8	0	0	0.205662	0	0	0	7.05483	9.0044	7.88996	1.18728	0.677159	0.913351	APUM1; At2g29200; F16P2.42	pumilio domain-containing protein, putative, expressed	GO:0003723,GO:0005488,GO:0008150	RNA binding|binding|biological_process
LOC_Os04g21150	0	0	0	0	0	0	6	5	7	37	48	58	0	0	0	0	0	0	0.123888	0.102316	0.140377	0.848579	1.04645	1.27912		retrotransposon protein, putative, Ty3-gypsy subclass
LOC_Os04g21790	0	0	0	0	1	0	34	22	30	181	215	208	0	0	0	0	0.0190935	0	0.671705	0.430741	0.575625	3.97182	4.48471	4.38903	WAK5; At1g21230; F16F4.9	OsWAK34 - OsWAK receptor-like protein kinase, expressed	GO:0000166,GO:0005488,GO:0005886,GO:0006464,GO:0009653,GO:0009791,GO:0016043,GO:0016049,GO:0016301	nucleotide binding|binding|plasma membrane|protein modification process|anatomical structure morphogenesis|post-embryonic development|cellular component organization|cell growth|kinase activity
LOC_Os04g22900	806	846	832	1498	1404	1512	205	193	192	492	534	630	9.83761	10.9873	10.1576	17.3023	17.2203	17.917	2.60161	2.42739	2.36651	6.93529	7.15527	8.53952		jasmonate-induced protein, putative, expressed	GO:0003674,GO:0005575,GO:0008150	molecular_function|cellular_component|biological_process
LOC_Os04g23360	9	6	6	5	5	8	128	163	145	38	22	37	0.0917403	0.0650781	0.0611764	0.0482309	0.0512162	0.079171	1.35663	1.71211	1.49258	0.447349	0.24619	0.418849	PIF1 {ECO:0000255|HAMAP-Rule:MF_03176}; Synonyms=C15orf20	retrotransposon protein, putative, unclassified, expressed
LOC_Os04g25960	0	0	0	0	0	0	26	33	23	5	16	12	0	0	0	0	0	0	0.701207	0.882024	0.602448	0.14978	0.455606	0.345668		expressed protein
LOC_Os04g26360	173	138	161	155	133	165	68	71	82	199	180	233	7.71627	6.54948	7.18294	6.54231	5.96118	7.14503	3.15358	3.26322	3.6934	10.2508	8.81381	11.5413		transposon protein, putative, CACTA, En/Spm sub-class
LOC_Os04g27060	18	15	11	31	17	23	301	313	309	2736	2801	2692	0.63622	0.564147	0.388904	1.03689	0.603814	0.789262	11.062	11.4	11.0292	111.685	108.687	105.669	Os04g0338000, LOC_Os04g26910; OsJ_14315, OSJNBa0008A08.11, OSJNBa0032I19.2	oxidoreductase, aldo/keto reductase family protein, putative, expressed	GO:0003824,GO:0005829,GO:0008150,GO:0008152	catalytic activity|cytosol|biological_process|metabolic process
LOC_Os04g28130	2	0	0	0	0	0	118	122	113	16	6	8	0.0723598	0	0	0	0	0	4.43897	4.54835	4.12855	0.668548	0.238313	0.321437	ARR14; At2g01760; T8O11.7	two-component response regulator, putative, expressed	GO:0003700,GO:0004871,GO:0005515,GO:0006139,GO:0007165,GO:0009058,GO:0009719	sequence-specific DNA binding transcription factor activity|signal transducer activity|protein binding|nucleobase, nucleoside, nucleotide and nucleic acid metabolic process|signal transduction|biosynthetic process|response to endogenous stimulus
LOC_Os04g28140	0	0	0	0	0	0	6	3	7	0	0	0	0	0	0	0	0	0	0.779119	0.386071	0.882814	0	0	0	APRR9; At2g46790; F19D11.7	conserved hypothetical protein	GO:0003677,GO:0004871,GO:0005515,GO:0005575,GO:0006139,GO:0007165,GO:0008150,GO:0009058,GO:0009628	DNA binding|signal transducer activity|protein binding|cellular_component|nucleobase, nucleoside, nucleotide and nucleic acid metabolic process|signal transduction|biological_process|biosynthetic process|response to abiotic stimulus
LOC_Os04g29090	1	1	1	1	0	0	7	8	6	0	1	0	0.0254296	0.0270586	0.0254363	0.0240645	0	0	0.185085	0.209631	0.154079	0	0.0279171	0	GULLO4 {ECO:0000303|PubMed:20622436}; At5g56490 {ECO:0000312|Araport:AT5G56490}; MCD7.26 {ECO:0000312|EMBL:BAB11277.1}	FAD-binding and arabino-lactone oxidase domains containing protein, putative, expressed	GO:0003824,GO:0005488,GO:0005618,GO:0008152	catalytic activity|binding|cell wall|metabolic process
LOC_Os04g29790	0	0	0	2	0	1	76	99	114	286	303	307	0	0	0	0.122259	0	0.062715	5.10458	6.58984	7.43651	21.3365	21.4875	22.0237		OsWAK40 - OsWAK receptor-like protein OsWAK-RLP, expressed	GO:0000166,GO:0005488,GO:0005886,GO:0006464,GO:0009653,GO:0009791,GO:0016043,GO:0016049,GO:0016301	nucleotide binding|binding|plasma membrane|protein modification process|anatomical structure morphogenesis|post-embryonic development|cellular component organization|cell growth|kinase activity
LOC_Os04g30200	0	0	0	1	0	0	32	27	47	5	2	3	0	0	0	0.0288687	0	0	1.01502	0.848751	1.4479	0.176159	0.0669807	0.101636	FBXL2 {ECO:0000312|HGNC:HGNC:13598}; Synonyms=FBL2 {ECO:0000312|EMBL:AAF04510.1}, FBL3 {ECO:0000303|PubMed:10945468}	OsFBL14 - F-box domain and LRR containing protein, expressed	GO:0003824,GO:0005575,GO:0006464,GO:0009056,GO:0009987,GO:0019538	catalytic activity|cellular_component|protein modification process|catabolic process|cellular process|protein metabolic process
LOC_Os04g30240	636	595	665	1147	1175	1149	257	311	304	2481	2810	2734	12.2687	12.2131	12.8315	20.9384	22.7771	21.5189	5.15476	6.182	5.92198	55.2731	59.5084	58.5705	WAK2; At1g21270; F16F4.5	OsWAK60 - OsWAK receptor-like protein kinase, expressed	GO:0000166,GO:0005488,GO:0005886,GO:0006464,GO:0009653,GO:0009791,GO:0016043,GO:0016049,GO:0016301	nucleotide binding|binding|plasma membrane|protein modification process|anatomical structure morphogenesis|post-embryonic development|cellular component organization|cell growth|kinase activity
LOC_Os04g30330	22	20	20	8	15	10	0	0	0	2	7	8	0.748821	0.724356	0.680927	0.257682	0.513058	0.330456	0	0	0	0.0786196	0.261567	0.302402	WAKL16; At3g25490; MWL2.11	OsWAK59 - OsWAK receptor-like cytoplasmic kinase OsWAK-RLCK, expressed	GO:0003824,GO:0005623,GO:0006139,GO:0006464,GO:0006950,GO:0008150,GO:0009058,GO:0009607,GO:0016020,GO:0016301	catalytic activity|cell|nucleobase, nucleoside, nucleotide and nucleic acid metabolic process|protein modification process|response to stress|biological_process|biosynthetic process|response to biotic stimulus|membrane|kinase activity
LOC_Os04g30720	8	5	5	4	3	7	21	15	19	4	1	2	0.146607	0.0974993	0.0916537	0.0693686	0.0552467	0.124544	0.400146	0.283259	0.351618	0.0846585	0.0201185	0.0407037	KIN10B {ECO:0000305}; Os04g0375900 {ECO:0000312|EMBL:BAS88849.1}, LOC_Os04g30720 {ECO:0000305}; OsJ_14489 {ECO:0000312|EMBL:EEE60854.1}, OSJNBb0006N15.7 {ECO:0000312|EMBL:CAE04590.2}	kinesin motor domain containing protein, putative, expressed	GO:0000166,GO:0003774,GO:0008152,GO:0009987	nucleotide binding|motor activity|metabolic process|cellular process
LOC_Os04g31010	654	572	659	952	920	919	24	30	15	44	40	60	33.0129	30.7234	33.2741	45.4759	46.6675	45.0382	1.25965	1.56047	0.764627	2.5651	2.21665	3.36354	sll0608	expressed protein	GO:0003674,GO:0008150,GO:0009536	molecular_function|biological_process|plastid
LOC_Os04g31040	745	694	815	1245	1124	1260	287	317	305	594	690	643	19.012	18.845	20.8038	30.0662	28.8242	31.2176	7.61528	8.33598	7.86	17.5066	19.3308	18.223	VDE1 {ECO:0000303|Ref.2}; Synonyms=SVDE1	violaxanthin de-epoxidase, putative, expressed	GO:0003824,GO:0005515,GO:0006629,GO:0006950,GO:0008152,GO:0009536,GO:0009579,GO:0009628,GO:0009987,GO:0016020	catalytic activity|protein binding|lipid metabolic process|response to stress|metabolic process|plastid|thylakoid|response to abiotic stimulus|cellular process|membrane	path:ko00906	Carotenoid biosynthesis
LOC_Os04g32160	4	2	3	0	2	0	11	11	10	4	2	1	0.108656	0.0578084	0.0815137	0	0.0545939	0	0.310685	0.307903	0.274313	0.125487	0.0596423	0.0301671		expressed protein
LOC_Os04g32540	4	3	3	10	9	4	17	10	9	0	2	2	0.0907255	0.0724031	0.0680621	0.214638	0.205131	0.0880822	0.400915	0.23372	0.206141	0	0.0498	0.0503777	SCPL44; At1g43780; F28H19.3, F28H19.5	OsSCP24 - Putative Serine Carboxypeptidase homologue, expressed	GO:0005575,GO:0005618,GO:0016787,GO:0019538	cellular_component|cell wall|hydrolase activity|protein metabolic process
LOC_Os04g32740	151	112	160	240	216	208	20	13	16	4	6	4	3.61795	2.85542	3.83461	5.44171	5.20067	4.83847	0.498253	0.320964	0.387131	0.110686	0.157822	0.106435	NUDT17; Synonyms=NUDX17; At2g01670; T8O11.16	hydrolase, NUDIX family, domain containing protein, expressed	GO:0008150,GO:0008152,GO:0016787	biological_process|metabolic process|hydrolase activity
LOC_Os04g32890	0	0	1	1	0	2	26	24	24	4	2	7	0	0	0.0317994	0.0300844	0	0.0617295	0.859431	0.786217	0.77049	0.146862	0.0698014	0.247139	At3g55350 {ECO:0000312|Araport:AT3G55350}; T22E16.10 {ECO:0000312|EMBL:CAB75893.1}	retrotransposon protein, putative, unclassified, expressed
LOC_Os04g33260	536	452	433	441	427	393	35	49	44	3	5	9	13.8178	12.3988	11.1655	10.7585	11.0617	9.83618	0.93816	1.30166	1.14546	0.0893186	0.141506	0.257666		expressed protein	GO:0003674,GO:0005575,GO:0008150	molecular_function|cellular_component|biological_process
LOC_Os04g33600	43	46	45	64	66	91	214	174	204	58	75	90	1.37305	1.56294	1.4373	1.93391	2.11779	2.82111	7.10504	5.72526	6.57811	2.13891	2.62912	3.19154		hydrolase, alpha/beta fold family protein, putative, expressed	GO:0005783,GO:0008150,GO:0008152,GO:0016787	endoplasmic reticulum|biological_process|metabolic process|hydrolase activity
LOC_Os04g33670	0	0	0	2	0	0	5	6	8	0	0	0	0	0	0	0.086947	0	0	0.238831	0.284031	0.371132	0	0	0		expressed protein
LOC_Os04g34270	99	46	89	148	137	137	6	0	7	13	9	16	1.73686	0.858724	1.56183	2.45714	2.41529	2.33351	0.10945	0	0.124017	0.263401	0.173341	0.311737	SD22; Synonyms=RLK4; At4g00340; A_IG005I10.19, F5I10.19	serine/threonine-protein kinase receptor precursor, putative, expressed	GO:0000166,GO:0005623,GO:0006464,GO:0009875,GO:0016301,GO:0030246	nucleotide binding|cell|protein modification process|pollen-pistil interaction|kinase activity|carbohydrate binding
LOC_Os04g34510	2	6	5	1	5	3	22	10	17	6	2	5	0.164219	0.524217	0.410656	0.0777019	0.412556	0.239152	1.87823	0.846098	1.40959	0.568971	0.180283	0.455934		expressed protein
LOC_Os04g34560	0	0	1	0	0	0	9	6	20	54	47	58	0	0	0.0571671	0	0	0	0.534819	0.353353	1.15428	3.56427	2.94889	3.68127		transposon protein, putative, CACTA, En/Spm sub-class, expressed
LOC_Os04g34570	0	0	0	1	0	1	9	16	9	41	36	44	0	0	0	0.0242106	0	0.0248386	0.239411	0.421808	0.232521	1.21143	1.01111	1.25014		expressed protein
LOC_Os04g35114	7	10	14	7	4	7	27	20	24	4	3	0	0.19648	0.298666	0.393063	0.185933	0.112823	0.190755	0.787983	0.578464	0.680272	0.129666	0.0924423	0	At1g49730; F14J22.6	receptor-like kinase, putative, expressed	GO:0005886,GO:0006464,GO:0008152,GO:0009987,GO:0016301	plasma membrane|protein modification process|metabolic process|cellular process|kinase activity
LOC_Os04g35160	3	5	5	0	1	1	12	16	14	0	1	1	0.116275	0.206205	0.193842	0	0.0389478	0.037629	0.483591	0.639014	0.547953	0	0.0425494	0.043043	MRS2-3; Synonyms=MGT4; At3g19640; MMB12.11	CorA-like magnesium transporter protein, putative, expressed	GO:0005215,GO:0005886,GO:0006810,GO:0009987,GO:0016020	transporter activity|plasma membrane|transport|cellular process|membrane
LOC_Os04g35270	1	9	1	0	2	3	25	25	15	0	6	1	0.0368924	0.353302	0.0369022	0	0.0741458	0.107453	0.958982	0.950394	0.55883	0	0.243007	0.0409709	FUT11; At3g19280; MVI11.20	alpha-1,4-fucosyltransferase, putative, expressed	GO:0005623,GO:0005975,GO:0008152,GO:0009058,GO:0009987,GO:0016020,GO:0016740	cell|carbohydrate metabolic process|metabolic process|biosynthetic process|cellular process|membrane|transferase activity	path:ko00513	Various types of N-glycan biosynthesis
LOC_Os04g35500	9	7	4	12	17	15	20	23	16	2	5	7	0.357874	0.296177	0.159097	0.45155	0.679291	0.579078	0.826896	0.942414	0.642479	0.0918465	0.218267	0.309118	ZHD1; Synonyms=HB22, MEE68; At4g24660; F22K18.140	ZF-HD protein dimerisation region containing protein, expressed	GO:0003677,GO:0003700,GO:0005575,GO:0006139,GO:0009058	DNA binding|sequence-specific DNA binding transcription factor activity|cellular_component|nucleobase, nucleoside, nucleotide and nucleic acid metabolic process|biosynthetic process
LOC_Os04g35630	1	3	0	0	0	2	32	32	24	1	0	1	0.0720505	0.229998	0	0	0	0.139903	2.39729	2.37582	1.74623	0.0832113	0	0.0800158		expressed protein
LOC_Os04g36800	321	318	308	532	485	554	140	156	142	275	243	245	7.33334	7.73019	7.03821	11.5013	11.1342	12.2875	3.32551	3.67238	3.27595	7.25562	6.09443	6.21586	fabF; VC_2019	3-oxoacyl-synthase, putative, expressed	GO:0003824,GO:0008152,GO:0009536,GO:0009790,GO:0009987,GO:0016020,GO:0016043,GO:0016740	catalytic activity|metabolic process|plastid|embryo development|cellular process|membrane|cellular component organization|transferase activity	path:ko00061,path:ko00780,path:ko01212	Fatty acid biosynthesis|Biotin metabolism|Fatty acid metabolism
LOC_Os04g37460	4	0	1	0	0	0	26	19	19	0	0	1	0.1051	0	0.026282	0	0	0	0.710314	0.514427	0.504137	0	0	0.0291798	GAD4; At2g02010; F14H20.8	glutamate decarboxylase, putative, expressed	GO:0003824,GO:0005515,GO:0005829,GO:0008150,GO:0008152	catalytic activity|protein binding|cytosol|biological_process|metabolic process	path:ko00250,path:ko00410,path:ko00430,path:ko00650,path:ko04727	Alanine, aspartate and glutamate metabolism|beta-Alanine metabolism|Taurine and hypotaurine metabolism|Butanoate metabolism|GABAergic synapse
LOC_Os04g37680	2	1	1	3	1	1	29	38	29	7	6	4	0.0926364	0.0492854	0.0463305	0.131495	0.0465448	0.0449687	1.39664	1.81369	1.35644	0.374451	0.305094	0.205755	CXE2; At1g47480; F16N3.25	alpha/beta hydrolase fold, putative, expressed	GO:0005575,GO:0008152,GO:0016787	cellular_component|metabolic process|hydrolase activity
LOC_Os04g37880	57	57	52	86	71	86	10	7	6	1	2	1	4.86998	5.18196	4.44397	6.95327	6.0958	7.13362	0.888354	0.616279	0.517673	0.0986729	0.187591	0.0948836		expressed protein
LOC_Os04g38310	235	204	239	191	166	198	911	788	817	192	184	180	7.72331	7.13398	7.85685	5.94028	5.48231	6.31771	31.1306	26.6863	27.115	7.28756	6.63871	6.56972		expressed protein	GO:0003674,GO:0005634,GO:0005737,GO:0008150	molecular_function|nucleus|cytoplasm|biological_process
LOC_Os04g38410	2902	2978	3021	5300	5258	4994	1220	1239	1217	2162	2361	2346	92.3736	100.865	96.1869	159.648	168.186	154.333	40.3779	40.6395	39.1195	79.4788	82.5043	82.931	LHCA5 {ECO:0000303|PubMed:10366881}; At1g45474 {ECO:0000312|Araport:AT1G45474}; F2G19.4 {ECO:0000312|EMBL:AAG50618.1}	chlorophyll A-B binding protein, putative, expressed	GO:0005488,GO:0009536,GO:0009579,GO:0009628,GO:0015979,GO:0016020	binding|plastid|thylakoid|response to abiotic stimulus|photosynthesis|membrane	path:ko00196	Photosynthesis - antenna proteins
LOC_Os04g38520	83	58	81	46	57	44	165	153	151	47	54	54	1.71351	1.2741	1.67266	0.898678	1.1825	0.881901	3.54181	3.25482	3.14802	1.1206	1.22386	1.23806	WRKY19; At4g12020; F16J13.90	CPuORF18 - conserved peptide uORF-containing transcript, expressed	GO:0003674	molecular_function
LOC_Os04g38525	3	4	6	1	2	0	27	40	36	7	3	4	0.0698611	0.0991153	0.139759	0.022037	0.046802	0	0.65375	0.959846	0.846582	0.18826	0.0766948	0.103446	WRKY19; At4g12020; F16J13.90	expressed protein	GO:0003674	molecular_function
LOC_Os04g38600	5090	5128	5455	6408	6287	6081	2261	2063	2174	3865	4388	4384	145.864	156.367	156.365	173.776	181.048	169.186	67.3695	60.9194	62.9131	127.916	138.047	139.521	GAPA2; At1g12900; F13K23.15	glyceraldehyde-3-phosphate dehydrogenase, putative, expressed	GO:0000166,GO:0005515,GO:0005576,GO:0005975,GO:0006091,GO:0006464,GO:0006950,GO:0008150,GO:0008152,GO:0009056,GO:0009058,GO:0009536,GO:0009579,GO:0009628,GO:0009987,GO:0015979,GO:0016020	nucleotide binding|protein binding|extracellular region|carbohydrate metabolic process|generation of precursor metabolites and energy|protein modification process|response to stress|biological_process|metabolic process|catabolic process|biosynthetic process|plastid|thylakoid|response to abiotic stimulus|cellular process|photosynthesis|membrane	path:ko00710,path:ko01200	Carbon fixation in photosynthetic organisms|Carbon metabolism
LOC_Os04g38680	4	8	10	8	4	6	38	22	39	6	5	8	0.109598	0.233238	0.274067	0.207429	0.110134	0.159607	1.08258	0.621144	1.07909	0.189862	0.150398	0.243428	At4g38250 {ECO:0000312|Araport:AT4G38250}; F22I13.20 {ECO:0000312|EMBL:CAB37481.1}	transmembrane amino acid transporter protein, putative, expressed	GO:0005215,GO:0005773,GO:0006810,GO:0009987,GO:0016020	transporter activity|vacuole|transport|cellular process|membrane	path:ko04721,path:ko04723,path:ko04727	Synaptic vesicle cycle|Retrograde endocannabinoid signaling|GABAergic synapse
LOC_Os04g38790	569	583	634	727	655	682	127	183	165	43	70	63	24.0031	26.1692	26.7522	29.022	27.7662	27.9318	5.57048	7.95487	7.02896	2.09493	3.24178	2.95144	PCR2; At1g14870; F10B6.27	expressed protein
LOC_Os04g38885	52	58	73	66	60	75	22	11	16	4	2	1	2.69205	3.19502	3.78022	3.23342	3.12141	3.76964	1.18423	0.586812	0.836472	0.239158	0.113668	0.0574934		expressed protein
LOC_Os04g39650	8	8	12	4	5	1	27	25	17	3	1	4	0.136794	0.145557	0.205245	0.0647253	0.0859144	0.016601	0.480036	0.440497	0.293546	0.0592438	0.0187718	0.0759582	HSL1; At1g28440; F3M18.12	receptor protein kinase CLAVATA1 precursor, putative, expressed	GO:0005623,GO:0006464,GO:0008152,GO:0009987,GO:0016301	cell|protein modification process|metabolic process|cellular process|kinase activity
LOC_Os04g39670	2	1	1	0	1	1	11	8	8	0	1	0	0.0968955	0.0515514	0.0484606	0	0.0486848	0.0470362	0.554115	0.399384	0.391395	0	0.0531868	0	GIG1; Synonyms=EBO30, OSD1, UVI4-LIKE; At3g57860; T10K17.70	expressed protein	GO:0003674,GO:0005515,GO:0005575,GO:0006259,GO:0007049,GO:0007275,GO:0009058,GO:0009628,GO:0009653,GO:0016043,GO:0030154	molecular_function|protein binding|cellular_component|DNA metabolic process|cell cycle|multicellular organismal development|biosynthetic process|response to abiotic stimulus|anatomical structure morphogenesis|cellular component organization|cell differentiation
LOC_Os04g39680	3	1	0	0	1	1	9	6	13	3	0	1	0.0541343	0.0192007	0	0	0.0181331	0.017519	0.16886	0.111565	0.23689	0.0625198	0	0.0200396	FTIP1 {ECO:0000303|PubMed:22529749}; At5g06850 {ECO:0000312|Araport:AT5G06850}; MOJ9.2 {ECO:0000312|EMBL:BAB11143.1}	anthranilate phosphoribosyltransferase, putative, expressed	GO:0003674,GO:0005575,GO:0009058,GO:0009987	molecular_function|cellular_component|biosynthetic process|cellular process
LOC_Os04g39770	1	0	2	0	0	0	18	3	7	1	0	3	0.140499	0	0.281071	0	0	0	2.62953	0.43433	0.993166	0.162262	0	0.468092		expressed protein
LOC_Os04g40410	242	320	267	558	544	504	71	67	76	229	267	259	15.2431	21.4474	16.8223	33.2607	34.4332	30.8211	4.64997	4.34871	4.8342	16.6586	18.4629	18.1174	NRT3.2; At4g24715; F22K18.80	high affinity nitrate transporter, putative, expressed	GO:0005215,GO:0005886,GO:0006810,GO:0006950,GO:0008150,GO:0009987	transporter activity|plasma membrane|transport|response to stress|biological_process|cellular process
LOC_Os04g40670	498	542	582	860	845	811	186	188	200	355	346	330	33.3623	38.6361	39.0001	54.521	56.8858	52.7481	12.9561	12.9781	13.5304	27.4663	25.4468	24.5516		expressed protein	GO:0003674,GO:0005575,GO:0008150	molecular_function|cellular_component|biological_process
LOC_Os04g41680	703	774	581	799	754	810	191	174	158	42	56	60	32.1205	37.63	26.5532	34.5471	34.6193	35.9311	9.07389	8.19224	7.29014	2.21626	2.80896	3.0445	EP3 {ECO:0000303|PubMed:11525512}; Synonyms=CHIV {ECO:0000303|PubMed:11525512}; At3g54420 {ECO:0000312|EMBL:AEE79228.1}; T12E18.110 {ECO:0000312|EMBL:CAB81807.1}	CHIT3 - Chitinase family protein precursor, expressed	GO:0000003,GO:0005618,GO:0006950,GO:0008152,GO:0008219,GO:0009790,GO:0009791,GO:0016787	reproduction|cell wall|response to stress|metabolic process|cell death|embryo development|post-embryonic development|hydrolase activity	path:ko00520	Amino sugar and nucleotide sugar metabolism
LOC_Os04g41875	93	72	72	132	136	124	167	192	182	345	354	378	9.86141	8.12372	7.63666	13.2455	14.4915	12.7655	18.4122	20.979	19.4885	42.2494	41.2087	44.5129	SDR2b; Synonyms=SDR2; At2g24190; F27D4.10	oxidoreductase, short chain dehydrogenase/reductase domain containing protein, expressed	GO:0003824,GO:0005488,GO:0005623,GO:0008152	catalytic activity|binding|cell|metabolic process
LOC_Os04g41900	4	6	4	3	9	2	39	20	27	9	4	2	0.180802	0.288577	0.18085	0.128323	0.408796	0.0877674	1.83291	0.931539	1.23242	0.46982	0.198488	0.100395		expressed protein	GO:0003674,GO:0005575,GO:0008150	molecular_function|cellular_component|biological_process
LOC_Os04g42230	0	0	0	0	0	0	4	11	7	2	0	1	0	0	0	0	0	0	0.323137	0.880669	0.549216	0.17946	0	0.0862843		expressed protein
LOC_Os04g43160	53	66	53	79	67	67	582	521	514	152	168	193	1.37472	1.82159	1.37509	1.93912	1.74636	1.68723	15.6963	13.9253	13.4634	4.55332	4.78387	5.5595		expressed protein	GO:0005488,GO:0008150,GO:0009536	binding|biological_process|plastid
LOC_Os04g43210	7	4	9	2	2	2	34	27	29	13	3	3	0.128049	0.0778584	0.164678	0.0346216	0.0367645	0.0355196	0.646683	0.508944	0.535709	0.274642	0.0602463	0.0609451	INT3; At2g35740; T20F21.7	transporter family protein, putative, expressed	GO:0005215,GO:0005623,GO:0005886,GO:0006810,GO:0008150,GO:0009987,GO:0016020	transporter activity|cell|plasma membrane|transport|biological_process|cellular process|membrane
LOC_Os04g43410	135	138	136	129	105	118	60	59	68	8	13	4	4.49817	4.89269	4.53269	4.06752	3.5157	3.81719	2.07868	2.02573	2.28804	0.307849	0.475528	0.148013	BGLU47; At4g21760; F17L22.220	Os4bglu18 - monolignol beta-glucoside homologue, expressed	GO:0003824,GO:0005488,GO:0005623,GO:0005975,GO:0008152,GO:0016787	catalytic activity|binding|cell|carbohydrate metabolic process|metabolic process|hydrolase activity
LOC_Os04g43670	12	17	14	5	11	6	50	38	44	13	4	8	0.630274	0.950087	0.735514	0.248517	0.580578	0.305955	2.73056	2.05664	2.33374	0.788563	0.230642	0.466634		expressed protein	GO:0003674,GO:0005623,GO:0008150	molecular_function|cell|biological_process
LOC_Os04g44220	2	1	1	0	0	1	6	6	14	1	2	0	0.0744363	0.0396024	0.037228	0	0	0.0361338	0.232188	0.230109	0.52618	0.0429833	0.0817175	0	UPF2; Synonyms=KIAA1408, RENT2	MIF4G domain containing protein, putative, expressed	GO:0003723,GO:0005488,GO:0005575,GO:0006139,GO:0006412	RNA binding|binding|cellular_component|nucleobase, nucleoside, nucleotide and nucleic acid metabolic process|translation
LOC_Os04g44640	1	0	1	1	0	1	6	6	11	1	1	0	0.0102429	0	0.0102456	0.00969306	0	0.00994448	0.063901	0.0633288	0.11378	0.0118296	0.0112448	0	At1g65710 {ECO:0000312|Araport:AT1G65710}; F1E22.8 {ECO:0000312|EMBL:AAF23841.1}	ulp1 protease family, C-terminal catalytic domain containing protein, expressed	GO:0003674,GO:0006464,GO:0009058	molecular_function|protein modification process|biosynthetic process
LOC_Os04g45020	69	54	65	40	27	34	170	135	175	37	43	59	2.16769	1.80513	2.04257	1.18918	0.852377	1.03702	5.55304	4.37028	5.55186	1.34244	1.48302	2.05844	MYB26 {ECO:0000303|PubMed:11597504}; Synonyms=MS35 {ECO:0000303|PubMed:12753590}; At3g13890 {ECO:0000312|Araport:AT3G13890}; MDC16.1 {ECO:0000312|EMBL:BAB02319.1}	MYB family transcription factor, putative, expressed	GO:0003677,GO:0003700,GO:0005515,GO:0006139,GO:0008150,GO:0009058	DNA binding|sequence-specific DNA binding transcription factor activity|protein binding|nucleobase, nucleoside, nucleotide and nucleic acid metabolic process|biological_process|biosynthetic process
LOC_Os04g45480	61	56	59	82	63	79	247	257	232	77	66	73	1.53347	1.49796	1.48359	1.95073	1.5915	1.92811	6.4562	6.65743	5.8896	2.23554	1.82146	2.03802	HOP3; At4g12400; T4C9.240	heat shock protein STI, putative, expressed	GO:0005488,GO:0005634,GO:0005829,GO:0005886,GO:0006950,GO:0008150	binding|nucleus|cytosol|plasma membrane|response to stress|biological_process
LOC_Os04g45690	717	654	741	824	838	817	234	214	211	643	638	585	27.8965	27.0754	28.8379	30.3386	32.7638	30.8611	9.4663	8.57969	8.2902	28.8926	27.251	25.277	BBX22 {ECO:0000303|PubMed:19920209}; Synonyms=DBB3 {ECO:0000303|PubMed:18540109}, LZF1 {ECO:0000303|PubMed:18796637}, STH3; At1g78600; T30F21.7	B-box zinc finger family protein, putative, expressed	GO:0003700,GO:0005488,GO:0005622,GO:0006139,GO:0009058,GO:0009628	sequence-specific DNA binding transcription factor activity|binding|intracellular|nucleobase, nucleoside, nucleotide and nucleic acid metabolic process|biosynthetic process|response to abiotic stimulus
LOC_Os04g46060	47	48	45	69	51	40	19	29	15	45	41	45	1.99936	2.1727	1.91478	2.77766	2.18013	1.652	0.840387	1.27121	0.64437	2.2108	1.91472	2.1259	WRKY13; At4g39410; F23K16.40	WRKY36, expressed	GO:0003700,GO:0006139,GO:0009058	sequence-specific DNA binding transcription factor activity|nucleobase, nucleoside, nucleotide and nucleic acid metabolic process|biosynthetic process
LOC_Os04g48170	0	0	0	0	0	0	7	9	10	2	1	0	0	0	0	0	0	0	0.168482	0.21468	0.233762	0.0534685	0.0254128	0	CYP708A2; Synonyms=THAH; At5g48000; MDN11.7	cytochrome P450, putative, expressed	GO:0003674,GO:0003824,GO:0005488,GO:0008152,GO:0019825	molecular_function|catalytic activity|binding|metabolic process|oxygen binding
LOC_Os04g48270	371	331	360	513	517	475	150	152	152	528	554	567	8.03984	7.63252	7.80352	10.5203	11.2586	9.99369	3.37986	3.39425	3.32636	13.2146	13.1799	13.6457	P2A12; At1g12710; T12C24.23	OsFBX148 - F-box domain containing protein, expressed	GO:0005515,GO:0005575,GO:0006464,GO:0006950,GO:0008150,GO:0009058,GO:0030246	protein binding|cellular_component|protein modification process|response to stress|biological_process|biosynthetic process|carbohydrate binding
LOC_Os04g48370	314	289	282	258	209	211	97	87	99	24	38	39	7.43537	7.28177	6.67939	5.78137	4.97324	4.85081	2.38824	2.12285	2.36734	0.656341	0.98784	1.0256	rpoA2; PYRAB06160; PAB0425	RNA polymerase IV subunit, putative, expressed	GO:0003677,GO:0005515,GO:0005634,GO:0005654,GO:0006139,GO:0007267,GO:0008152,GO:0009058,GO:0009987,GO:0016043,GO:0016740,GO:0040029	DNA binding|protein binding|nucleus|nucleoplasm|nucleobase, nucleoside, nucleotide and nucleic acid metabolic process|cell-cell signaling|metabolic process|biosynthetic process|cellular process|cellular component organization|transferase activity|regulation of gene expression, epigenetic
LOC_Os04g48800	2159	2156	2209	2740	2735	2729	902	943	1029	1629	1676	1612	67.0768	71.2746	68.6484	80.5579	85.388	82.3156	29.138	30.1897	32.284	58.4502	57.1642	55.619	At3g50400; F11C1.240	GDSL-like lipase/acylhydrolase, putative, expressed	GO:0005623,GO:0006629,GO:0008152,GO:0016787	cell|lipid metabolic process|metabolic process|hydrolase activity
LOC_Os04g48840	91	99	108	85	76	107	41	49	34	6	15	11	4.92271	5.69855	5.84388	4.3513	4.13139	5.6196	2.30611	2.7314	1.85735	0.374851	0.890808	0.660836	FAX4 {ECO:0000303|PubMed:25646734}; At1g33265 {ECO:0000312|Araport:AT1G33265}; T16O9.6 {ECO:0000312|EMBL:AAG51288.1}	expressed protein	GO:0008150,GO:0009536,GO:0016020	biological_process|plastid|membrane
LOC_Os04g48960	4	3	4	4	1	1	29	27	26	7	3	5	0.286976	0.22902	0.287052	0.271571	0.072095	0.0696537	2.1633	1.99607	1.88369	0.580001	0.236285	0.398376		expressed protein
LOC_Os04g49060	87	99	81	89	69	70	168	176	186	69	60	47	2.02411	2.45085	1.88501	1.95949	1.61318	1.58114	4.06404	4.21944	4.36998	1.854	1.53248	1.21437	At3g50780; F18B3.60	H-BTB3 - Bric-a-Brac, Tramtrack, Broad Complex BTB domain with H family conserved sequence, expressed	GO:0008150	biological_process
LOC_Os04g49780	242	188	214	201	155	200	21	12	18	0	2	1	3.71592	3.07167	3.28685	2.92068	2.39167	2.98153	0.335277	0.189871	0.27911	0	0.033714	0.0170525		transposon protein, putative, CACTA, En/Spm sub-class, expressed
LOC_Os04g49870	0	2	0	0	0	0	11	5	2	0	0	0	0	0.0644161	0	0	0	0	0.346198	0.155953	0.0611336	0	0	0	PAPS1 {ECO:0000303|PubMed:18479511}; At1g17980 {ECO:0000312|Araport:AT1G17980}; F2H15.20 {ECO:0000312|EMBL:AAF97277.1}	expressed protein	GO:0005515,GO:0005634,GO:0006139,GO:0008152,GO:0016740	protein binding|nucleus|nucleobase, nucleoside, nucleotide and nucleic acid metabolic process|metabolic process|transferase activity
LOC_Os04g49930	0	3	3	0	0	0	15	18	12	4	3	1	0	0.0580578	0.054577	0	0	0	0.28366	0.337344	0.220397	0.0840192	0.0598997	0.0201982	SRRD; Synonyms=SRR1L	sensitivity to red light reduced protein 1, putative, expressed	GO:0003674,GO:0005634,GO:0005737,GO:0007165,GO:0008150,GO:0009605,GO:0009628	molecular_function|nucleus|cytoplasm|signal transduction|biological_process|response to external stimulus|response to abiotic stimulus
LOC_Os04g50050	0	0	0	0	0	0	4	10	10	2	1	1	0	0	0	0	0	0	0.130822	0.324127	0.317644	0.0726547	0.0345317	0.0349323		retrotransposon protein, putative, unclassified, expressed
LOC_Os04g50110	674	713	744	1246	1235	1280	349	340	325	1053	987	987	24.5609	27.6465	27.1189	42.9676	45.2243	45.2849	13.2234	12.7671	11.9597	44.3158	39.485	39.943	CP33 {ECO:0000303|PubMed:7894017}; Synonyms=PDE322 {ECO:0000305}; At3g52380 {ECO:0000312|Araport:AT3G52380}; F22O6_240 {ECO:0000312|EMBL:CAB43448.1}	RNA recognition motif containing protein, putative, expressed	GO:0000166,GO:0003676,GO:0003723,GO:0009536,GO:0009579	nucleotide binding|nucleic acid binding|RNA binding|plastid|thylakoid
LOC_Os04g51070	0	3	0	0	0	0	2	7	14	0	0	1	0	0.0817927	0	0	0	0	0.0532832	0.184821	0.362249	0	0	0.0284555	BHLH89; Synonyms=EN24; At1g06170; F9P14.3	helix-loop-helix DNA-binding domain containing protein, expressed	GO:0003677,GO:0003700,GO:0005634,GO:0006139,GO:0009058	DNA binding|sequence-specific DNA binding transcription factor activity|nucleus|nucleobase, nucleoside, nucleotide and nucleic acid metabolic process|biosynthetic process
LOC_Os04g51260	5	5	13	8	11	5	17	19	16	38	43	31	0.106438	0.113257	0.276813	0.161159	0.23531	0.103337	0.376279	0.416781	0.343953	0.934236	1.00491	0.732872		expressed protein
LOC_Os04g51800	148	134	166	171	164	196	19	24	30	48	49	44	11.3421	10.927	12.7249	12.4012	12.6297	14.5829	1.51397	1.89526	2.32169	4.24832	4.12246	3.74474	MYB4; At4g38620; F20M13.180	MYB protein, putative, expressed	GO:0003677,GO:0003700,GO:0006139,GO:0008150,GO:0009058,GO:0009719	DNA binding|sequence-specific DNA binding transcription factor activity|nucleobase, nucleoside, nucleotide and nucleic acid metabolic process|biological_process|biosynthetic process|response to endogenous stimulus
LOC_Os04g51809	833	833	840	1104	1036	1033	14	13	11	25	29	27	14.9938	15.9544	15.1238	18.8051	18.739	18.0521	0.262017	0.241123	0.199946	0.519701	0.573055	0.539722		expressed protein
LOC_Os04g52660	815	770	792	1189	1181	1124	42	45	58	9	17	21	19.9624	20.0683	19.4041	27.5597	29.0686	26.7288	1.06964	1.13578	1.43461	0.25459	0.457123	0.571231		expressed protein
LOC_Os04g53040	4	9	10	8	8	7	41	39	33	9	17	11	0.0317312	0.0759687	0.0793489	0.0600556	0.0637728	0.0539117	0.338176	0.318799	0.264358	0.0824544	0.148049	0.0969074	RGA1; Synonyms=177O13.37, CB3A14.4	retrotransposon protein, putative, unclassified, expressed
LOC_Os04g53360	11	19	20	9	10	4	32	33	32	11	8	10	0.235353	0.43256	0.428028	0.182225	0.215004	0.0830894	0.711886	0.727558	0.691399	0.27181	0.187909	0.23761		expressed protein	GO:0003674,GO:0005575,GO:0008150	molecular_function|cellular_component|biological_process
LOC_Os04g53950	3	2	4	1	1	1	16	5	15	3	1	4	0.101633	0.0720959	0.135547	0.0320592	0.0340435	0.0328907	0.563596	0.174547	0.513166	0.117376	0.0371916	0.150492	XTH5; Synonyms=EXGT-A4, XTR12; At5g13870; MAC12.33	glycosyl hydrolases family 16 protein, protein, expressed	GO:0005576,GO:0005618,GO:0005623,GO:0005975,GO:0008152,GO:0009987,GO:0016740,GO:0016787	extracellular region|cell wall|cell|carbohydrate metabolic process|metabolic process|cellular process|transferase activity|hydrolase activity
LOC_Os04g53996	46	51	37	49	55	59	20	23	16	46	67	62	3.4418	4.06036	2.76914	3.46946	4.13533	4.28586	1.55593	1.7733	1.20893	3.97494	5.50342	5.15179	At1g11330; T28P6.2	protein kinase, putative, expressed	GO:0005886,GO:0006464,GO:0008152,GO:0009987,GO:0016301	plasma membrane|protein modification process|metabolic process|cellular process|kinase activity
LOC_Os04g54600	1	0	0	3	0	1	4	10	2	17	7	14	0.0442903	0	0	0.125738	0	0.0429999	0.184205	0.456389	0.089452	0.869566	0.340358	0.688612	MIZ1; At2g41660; T32G6.18	DUF617 domain containing protein, expressed	GO:0003674,GO:0008150	molecular_function|biological_process
LOC_Os04g54960	43	64	51	48	45	35	14	7	10	0	1	0	2.2058	3.49336	2.61687	2.33011	2.31969	1.74311	0.746722	0.370018	0.518023	0	0.0563154	0		expressed protein
LOC_Os04g55100	1	2	4	0	0	0	13	10	7	0	1	1	0.092467	0.196781	0.369966	0	0	0	1.24987	0.952827	0.653637	0	0.101512	0.102689		expressed protein
LOC_Os04g55130	14	17	15	6	11	10	45	30	37	10	7	2	0.472075	0.609956	0.505929	0.191457	0.372731	0.327372	1.57772	1.04239	1.2599	0.389429	0.259126	0.0748948	At3g55350 {ECO:0000312|Araport:AT3G55350}; T22E16.10 {ECO:0000312|EMBL:CAB75893.1}	expressed protein	GO:0005739	mitochondrion
LOC_Os04g55440	51	46	44	35	37	29	21	12	15	49	54	46	1.03389	0.992265	0.892219	0.671444	0.753746	0.570769	0.442646	0.250675	0.307077	1.14722	1.20179	1.03562	BRL1; At1g55610; F20N2.4	Cf-4A protein, putative, expressed	GO:0005575,GO:0007165	cellular_component|signal transduction
LOC_Os04g56580	709	749	766	454	446	488	1548	1521	1447	525	523	515	18.7851	21.1162	20.3007	11.3831	11.8747	12.553	42.6455	41.5264	38.7158	16.0647	15.2125	15.1535	IPK1; At5g42810; MJB21.19	inositol 1,3,4,5,6-pentakisphosphate 2-kinase, putative, expressed	GO:0005575,GO:0006950,GO:0008152,GO:0009058,GO:0009607,GO:0009987,GO:0016301,GO:0019725	cellular_component|response to stress|metabolic process|biosynthetic process|response to biotic stimulus|cellular process|kinase activity|cellular homeostasis	path:ko00562,path:ko04070	Inositol phosphate metabolism|Phosphatidylinositol signaling system
LOC_Os04g56850	3	3	1	1	0	0	7	9	11	3	1	1	0.0384537	0.0409171	0.0128213	0.0121298	0	0	0.0932929	0.118874	0.142384	0.0444103	0.0140717	0.0142349	ARF11; Synonyms=ARF5, MP; Os04g0664400, LOC_Os04g56850; OSJNBa0084K01.22	auxin response factor, putative, expressed	GO:0000003,GO:0003677,GO:0003700,GO:0005515,GO:0005634,GO:0006139,GO:0007275,GO:0009058,GO:0009719,GO:0009790,GO:0009791,GO:0009908,GO:0016020	reproduction|DNA binding|sequence-specific DNA binding transcription factor activity|protein binding|nucleus|nucleobase, nucleoside, nucleotide and nucleic acid metabolic process|multicellular organismal development|biosynthetic process|response to endogenous stimulus|embryo development|post-embryonic development|flower development|membrane	path:ko04075	Plant hormone signal transduction
LOC_Os04g56930	4	1	3	6	5	7	21	37	30	12	12	9	0.107903	0.0287038	0.0809486	0.153166	0.135539	0.183328	0.589014	1.02849	0.817233	0.373852	0.355373	0.269621	CIN5; Os04g0664900, LOC_Os04g56930; OSJNBa0087O24.4	glycosyl hydrolases, putative, expressed	GO:0005618,GO:0006950,GO:0008152,GO:0009628,GO:0016787	cell wall|response to stress|metabolic process|response to abiotic stimulus|hydrolase activity	path:ko00052,path:ko00500	Galactose metabolism|Starch and sucrose metabolism
LOC_Os04g57530	3	2	1	0	1	0	26	24	22	8	3	1	0.11452	0.0812372	0.0381833	0	0.03836	0	1.03197	0.944053	0.848072	0.35269	0.125722	0.0423933	ASR3 {ECO:0000303|PubMed:25770109}; At2g33550 {ECO:0000312|Araport:AT2G33550}; F4P9.32 {ECO:0000312|EMBL:AAB80672.1}	transcription factor, putative, expressed	GO:0003700,GO:0006139,GO:0009058	sequence-specific DNA binding transcription factor activity|nucleobase, nucleoside, nucleotide and nucleic acid metabolic process|biosynthetic process
LOC_Os04g58010	6	5	5	2	1	2	31	36	30	8	5	3	0.190506	0.168925	0.158797	0.0600933	0.0319064	0.061652	1.02342	1.17784	0.961904	0.293355	0.174284	0.105784	Os04g0676600 {ECO:0000312|EMBL:BAS91625.1}, LOC_Os04g58000 {ECO:0000305}; OsJ_16616 {ECO:0000312|EMBL:EAZ32405.1}, OSJNBa0064G10.6 {ECO:0000312|EMBL:CAE05755.1}	B3 DNA binding domain containing protein, expressed	GO:0003677,GO:0003700,GO:0005515,GO:0005634,GO:0005829,GO:0006139,GO:0007165,GO:0009058,GO:0009719,GO:0009790,GO:0009987,GO:0016043	DNA binding|sequence-specific DNA binding transcription factor activity|protein binding|nucleus|cytosol|nucleobase, nucleoside, nucleotide and nucleic acid metabolic process|signal transduction|biosynthetic process|response to endogenous stimulus|embryo development|cellular process|cellular component organization
LOC_Os04g58120	1	0	0	0	0	0	1	7	6	0	0	0	0.0494907	0	0	0	0	0	0.0514585	0.356984	0.299865	0	0	0		CRP2 - Cysteine-rich family protein precursor, expressed
LOC_Os04g58530	1	0	1	0	2	1	19	11	13	3	2	6	0.0775759	0	0.0775964	0	0.155911	0.0753157	1.53255	0.879319	1.01841	0.268778	0.170328	0.516912		expressed protein
LOC_Os04g58555	3	0	0	0	1	1	17	18	19	2	1	0	0.240855	0	0	0	0.0806777	0.0779458	1.41911	1.48913	1.54042	0.185442	0.0881381	0	At4g34480; T4L20.60	X8 domain containing protein, expressed	GO:0003824,GO:0005488,GO:0005623,GO:0005975,GO:0016787	catalytic activity|binding|cell|carbohydrate metabolic process|hydrolase activity
LOC_Os04g59610	161	161	184	265	246	235	56	74	68	118	111	106	3.88146	4.1301	4.43712	6.04578	5.95969	5.50042	1.40375	1.83835	1.6555	3.28546	2.9378	2.83801	SGRL; At1g44000; F9C16.20	expressed protein	GO:0003674,GO:0008150	molecular_function|biological_process
LOC_Os05g01950	1531	1354	1584	1759	1626	1554	548	556	506	961	1061	1037	93.4103	87.9032	96.6696	101.56	99.6919	92.0512	34.7643	34.956	31.1761	67.7155	71.0666	70.2647		expressed protein	GO:0003674,GO:0008150,GO:0009536,GO:0009579,GO:0016020	molecular_function|biological_process|plastid|thylakoid|membrane
LOC_Os05g02710	3	3	2	5	2	1	7	16	24	54	29	29	0.136701	0.145458	0.0911583	0.215605	0.0915801	0.0442395	0.331652	0.751274	1.10437	2.84178	1.45071	1.46753	At3g55350 {ECO:0000312|Araport:AT3G55350}; T22E16.10 {ECO:0000312|EMBL:CAB75893.1}	retrotransposon protein, putative, unclassified, expressed
LOC_Os05g02750	119	142	114	66	68	65	311	259	271	65	91	94	7.11461	9.03355	6.81748	3.7341	4.08538	3.77291	19.3329	15.9562	16.3616	4.4881	5.97276	6.24123	ALS3; Synonyms=ABCI16; At2g37330; F3G5.12	ABC transporter, membrane-spanning/permease subunit, putative, expressed	GO:0005886,GO:0008150	plasma membrane|biological_process
LOC_Os05g02770	1173	1061	1059	1212	1095	1163	544	488	545	887	1013	1001	55.6564	53.5672	50.2606	54.4199	52.2097	53.5742	26.838	23.8596	26.1135	48.6056	52.7663	52.746		glycine-rich cell wall structural protein precursor, putative, expressed
LOC_Os05g02980	0	2	1	0	1	0	7	13	5	0	0	0	0	0.0863185	0.0405717	0	0.0407594	0	0.295216	0.543348	0.2048	0	0	0		expressed protein	GO:0003674,GO:0005575,GO:0008150	molecular_function|cellular_component|biological_process
LOC_Os05g03060	26	18	20	10	9	15	77	86	86	13	8	6	0.582403	0.429031	0.448121	0.211977	0.202587	0.326212	1.79339	1.98507	1.94536	0.336309	0.19673	0.149259		expressed protein	GO:0003674,GO:0005575,GO:0008150	molecular_function|cellular_component|biological_process
LOC_Os05g03120	37	53	47	35	34	30	183	139	145	41	49	32	0.790972	1.2056	1.00501	0.708052	0.730396	0.622644	4.06766	3.06197	3.13025	1.01225	1.14997	0.75971	ICR2; Synonyms=RIP2; At2g37080; T2N18.16	retrotransposon protein, putative, unclassified, expressed
LOC_Os05g03860	2847	2377	2552	3666	3448	3516	1072	1074	1099	1877	2010	1960	99.1734	88.1055	88.9208	120.848	120.696	118.909	38.8272	38.5513	38.6596	75.5122	76.8659	75.8232	BZIP2 {ECO:0000303|PubMed:11906833}; Synonyms=FTM3 {ECO:0000303|PubMed:22319055}, GBF5 {ECO:0000303|Ref.1}; At2g18160 {ECO:0000312|Araport:AT2G18160}	CPuORF3 - conserved peptide uORF-containing transcript, expressed	GO:0003677,GO:0003700,GO:0005515,GO:0006139,GO:0009058	DNA binding|sequence-specific DNA binding transcription factor activity|protein binding|nucleobase, nucleoside, nucleotide and nucleic acid metabolic process|biosynthetic process
LOC_Os05g03920	220	231	229	340	392	363	421	449	466	783	819	772	4.79013	5.35184	4.98741	7.00554	8.57691	7.67345	9.53105	10.0739	10.2462	19.6894	19.5767	18.6673	CRK43; At4g28670; T5F17.120	TKL_IRAK_DUF26-lf.3 - DUF26 kinases have homology to DUF26 containing loci, expressed	GO:0005575,GO:0005886,GO:0006464,GO:0008150,GO:0008152,GO:0009987,GO:0016301	cellular_component|plasma membrane|protein modification process|biological_process|metabolic process|cellular process|kinase activity
LOC_Os05g04070	483	455	504	706	635	654	110	96	109	205	234	201	20.3752	20.4236	21.2667	28.1837	26.9184	26.785	4.82482	4.17305	4.64337	9.98744	10.8368	9.4165	D27; At1g03055; F10O3	expressed protein	GO:0003674,GO:0005575,GO:0008150	molecular_function|cellular_component|biological_process
LOC_Os05g04540	19	12	13	17	13	16	39	19	40	9	9	11	0.982628	0.660363	0.672502	0.831998	0.675614	0.803367	2.09717	1.01255	2.08904	0.537555	0.510985	0.631781		expressed protein
LOC_Os05g05670	441	369	441	395	326	380	82	51	76	13	13	32	16.9753	15.1137	16.9798	14.3884	12.61	14.2011	3.28191	2.02291	2.95423	0.57792	0.549354	1.36794	MAO1B	1-aminocyclopropane-1-carboxylate oxidase, putative, expressed	GO:0003824,GO:0005575,GO:0008152,GO:0009058,GO:0009987	catalytic activity|cellular_component|metabolic process|biosynthetic process|cellular process
LOC_Os05g05860	11	11	19	6	8	9	47	94	108	29	27	25	0.0935083	0.0994984	0.161557	0.0482666	0.0683387	0.0742777	0.415421	0.823402	0.927114	0.284709	0.251971	0.236013	rpb1; SPBC28F2.12	retrotransposon protein, putative, unclassified, expressed			path:ko00230,path:ko00240,path:ko03020	Purine metabolism|Pyrimidine metabolism|RNA polymerase
LOC_Os05g06970	1	1	0	2	1	1	9	19	12	2	1	5	0.0349065	0.0371426	0	0.0660654	0.0350773	0.0338895	0.326649	0.683418	0.422999	0.0806271	0.0383209	0.193827	PER39; Synonyms=P39; At4g11290; F8L21.80	peroxidase precursor, putative, expressed	GO:0003824,GO:0005515,GO:0005783,GO:0006950,GO:0008152,GO:0009628	catalytic activity|protein binding|endoplasmic reticulum|response to stress|metabolic process|response to abiotic stimulus	path:ko00940	Phenylpropanoid biosynthesis
LOC_Os05g08460	2	9	3	1	1	2	14	15	18	2	4	4	0.0733567	0.351252	0.110064	0.0347095	0.0368578	0.0712195	0.533914	0.566928	0.666706	0.0847199	0.161065	0.162933	At2g15640; F9O13.19	OsFBX164 - F-box domain containing protein, expressed	GO:0003674,GO:0008150	molecular_function|biological_process
LOC_Os05g08910	8	6	12	19	10	15	1	1	1	3	9	5	0.61031	0.487055	0.915708	1.37168	0.766621	1.11099	0.0793221	0.0786118	0.0770393	0.264318	0.753761	0.423613		expressed protein
LOC_Os05g08920	137	106	135	153	138	134	54	46	72	82	101	114	8.21991	6.76735	8.10206	8.68712	8.32043	7.80567	3.36879	2.84401	4.36246	5.68206	6.6527	7.59609		late embryogenesis abundant protein, putative, expressed	GO:0003674,GO:0008150	molecular_function|biological_process
LOC_Os05g10580	45	34	39	50	51	44	17	16	11	6	2	3	1.80641	1.45228	1.56597	1.89938	2.05728	1.71481	0.709555	0.661836	0.445911	0.278164	0.0881381	0.133741	At1g59790; F23H11.11	cullin family domain containing protein, putative, expressed	GO:0000003,GO:0005515,GO:0005622,GO:0005634,GO:0005737,GO:0005829,GO:0005856,GO:0007049,GO:0007165,GO:0008150,GO:0009719,GO:0009790,GO:0009791,GO:0009987,GO:0016043	reproduction|protein binding|intracellular|nucleus|cytoplasm|cytosol|cytoskeleton|cell cycle|signal transduction|biological_process|response to endogenous stimulus|embryo development|post-embryonic development|cellular process|cellular component organization
LOC_Os05g10830	10	6	12	20	24	13	0	0	0	2	4	4	0.500787	0.31972	0.601103	0.947809	1.20777	0.632055	0	0	0	0.115672	0.219909	0.22246	Os08g0188900, LOC_Os08g08920; B1099H05.17, OsJ_025234, P0020B10.41	proteophosphoglycan ppg4, putative, expressed	GO:0003674,GO:0005488,GO:0005576,GO:0005623,GO:0008150	molecular_function|binding|extracellular region|cell|biological_process
LOC_Os05g11080	0	0	0	0	0	0	15	14	26	42	43	57	0	0	0	0	0	0	0.18303	0.169298	0.308122	0.569235	0.553982	0.742866		transposon protein, putative, CACTA, En/Spm sub-class, expressed
LOC_Os05g11260	3303	2739	3025	5695	5261	5537	1360	1342	1346	2661	2629	2548	82.9102	73.1573	75.952	135.279	132.705	134.937	35.4954	34.7119	34.119	77.1417	72.4469	71.0292		expressed protein
LOC_Os05g11810	789	747	780	550	509	600	262	242	218	73	44	66	14.0222	14.1262	13.8659	9.24996	9.09027	10.3526	4.84144	4.43182	3.91244	1.49833	0.858464	1.30263	GA2OX1	gibberellin 2-beta-dioxygenase 1, putative, expressed	GO:0003824,GO:0006629,GO:0008152,GO:0009056,GO:0009987	catalytic activity|lipid metabolic process|metabolic process|catabolic process|cellular process
LOC_Os05g12040	0	1	3	0	0	0	174	180	167	22	20	16	0	0.0313087	0.0882947	0	0	0	5.3233	5.45755	4.96211	0.747595	0.646039	0.522826	CYP51G1; Synonyms=CYP51A2, EMB1738; At1g11680; F25C20.17	cytochrome P450 51, putative, expressed	GO:0000003,GO:0003824,GO:0005783,GO:0005886,GO:0006629,GO:0008152,GO:0009058,GO:0009790,GO:0009791,GO:0009987,GO:0019825	reproduction|catalytic activity|endoplasmic reticulum|plasma membrane|lipid metabolic process|metabolic process|biosynthetic process|embryo development|post-embryonic development|cellular process|oxygen binding	path:ko00100	Steroid biosynthesis
LOC_Os05g12580	7	14	4	2	6	4	78	73	82	12	22	22	1.73557	3.6935	0.992017	0.469258	1.49491	0.962859	20.1082	18.6506	20.531	3.43614	5.98821	6.05767	AGP20; At3g61640; F15G16.30	expressed protein	GO:0016020	membrane
LOC_Os05g12670	1	2	2	3	4	2	69	82	61	6	10	7	0.0569589	0.121215	0.113948	0.161704	0.22895	0.110599	4.08643	4.81285	3.50867	0.394692	0.625304	0.44279		expressed protein
LOC_Os05g14260	12	10	12	4	5	5	230	241	208	19	29	12	0.65475	0.580578	0.654924	0.206534	0.274147	0.264864	13.0484	13.55	11.4607	1.19727	1.73709	0.727134	PER28; Synonyms=P28; At3g03670; T12J13.5	peroxidase precursor, putative, expressed	GO:0003824,GO:0005488,GO:0005623,GO:0006950,GO:0008152	catalytic activity|binding|cell|response to stress|metabolic process	path:ko00940	Phenylpropanoid biosynthesis
LOC_Os05g14330	174	130	144	124	110	147	9	12	14	1	0	0	3.20263	2.54605	2.65115	2.15982	2.03456	2.62684	0.17224	0.227597	0.260218	0.021257	0	0	Tf2-9; SPBC9B6.02c	retrotransposon protein, putative, unclassified, expressed
LOC_Os05g15630	11	9	8	5	3	3	31	37	38	8	9	8	0.630095	0.548558	0.458372	0.271033	0.172685	0.166837	1.84633	2.18395	2.19811	0.529235	0.565961	0.508911	BLE3; Os05g0245300, LOC_Os05g15630; OsJ_017008, OSJNBa0037H06.9	membrane associated DUF588 domain containing protein, putative, expressed	GO:0003674,GO:0005623,GO:0008150	molecular_function|cell|biological_process
LOC_Os05g16420	1	0	0	0	0	1	49	45	57	186	195	140	0.118176	0	0	0	0	0.114733	6.02088	5.47987	6.80232	25.3857	25.2985	18.3737	At1g56140; F14G9.24, T6H22.8.1	SHR5-receptor-like kinase, putative, expressed	GO:0000166,GO:0005886,GO:0006464,GO:0016020,GO:0016301	nucleotide binding|plasma membrane|protein modification process|membrane|kinase activity
LOC_Os05g16430	0	0	0	0	0	2	28	23	26	157	132	108	0	0	0	0	0	0.0358306	0.537226	0.437341	0.484496	3.34588	2.67405	2.21323	At1g56140; F14G9.24, T6H22.8.1	SHR5-receptor-like kinase, putative, expressed	GO:0000166,GO:0005886,GO:0006464,GO:0016301	nucleotide binding|plasma membrane|protein modification process|kinase activity
LOC_Os05g18740	3	2	1	4	3	1	58	46	57	7	1	5	0.0859221	0.0609509	0.0286483	0.108413	0.0863425	0.0278062	1.72721	1.35759	1.64858	0.23154	0.0314423	0.159035	At3g55350 {ECO:0000312|Araport:AT3G55350}; T22E16.10 {ECO:0000312|EMBL:CAB75893.1}	retrotransposon protein, putative, unclassified, expressed
LOC_Os05g19670	5	10	3	0	0	3	102	103	125	31	9	13	0.298933	0.636166	0.179407	0	0	0.174134	6.34071	6.34553	7.54685	2.14048	0.590713	0.863149	GLP10; At3g62020; F21F14.190	Cupin domain containing protein, expressed	GO:0003674,GO:0005488,GO:0005618,GO:0008150	molecular_function|binding|cell wall|biological_process
LOC_Os05g20030	8	4	0	0	0	1	38	34	36	1	4	2	0.510904	0.271816	0	0	0	0.0620023	2.52328	2.23746	2.32169	0.0737555	0.28044	0.141846	MIZ1; At2g41660; T32G6.18	DUF617 domain containing protein, expressed	GO:0003674,GO:0008150	molecular_function|biological_process
LOC_Os05g22614	1518	1442	1631	2252	2175	2234	607	556	600	1179	1200	1276	36.8248	37.222	39.5765	51.6981	53.0209	52.6151	15.3105	13.8986	14.6984	33.0314	31.958	34.3762	PTAC16 {ECO:0000303|PubMed:16326926}; At3g46780 {ECO:0000312|EMBL:AEE78204.1}; T6H20.190 {ECO:0000312|EMBL:CAB51187.1}	PTAC16, putative, expressed	GO:0003824,GO:0005488,GO:0005622,GO:0008150,GO:0008152,GO:0009536,GO:0009579,GO:0016020	catalytic activity|binding|intracellular|biological_process|metabolic process|plastid|thylakoid|membrane
LOC_Os05g23560	4	3	4	0	1	0	29	28	53	7	4	4	0.784178	0.625809	0.784385	0	0.197004	0	5.91134	5.65639	10.4926	1.58489	0.860884	0.870869		expressed protein
LOC_Os05g23580	4	0	1	0	0	0	14	24	18	5	5	4	0.364537	0	0.0911583	0	0	0	1.32661	2.25382	1.65655	0.526255	0.500243	0.404837		expressed protein
LOC_Os05g24780	18	24	24	25	25	32	7	9	6	36	28	32	1.06483	1.51073	1.42015	1.39954	1.48617	1.83788	0.430566	0.548628	0.358436	2.45955	1.81843	2.10231	CML42; At4g20780; F21C20.130	OsCML21 - Calmodulin-related calcium sensor protein, expressed	GO:0005488,GO:0005515,GO:0007275,GO:0009653,GO:0016043,GO:0030154	binding|protein binding|multicellular organismal development|anatomical structure morphogenesis|cellular component organization|cell differentiation
LOC_Os05g25490	1	1	1	1	1	0	23	29	19	3	2	1	0.0339232	0.0360963	0.0339322	0.0321022	0.0340892	0	0.811256	1.01373	0.650882	0.117534	0.0744829	0.0376734	ACS8; At4g37770; T28I19.50	aminotransferase, classes I and II, domain containing protein, expressed	GO:0003824,GO:0005515,GO:0005575,GO:0009058,GO:0009987	catalytic activity|protein binding|cellular_component|biosynthetic process|cellular process
LOC_Os05g25560	0	2	1	0	0	0	12	19	11	4	0	1	0	0.061649	0.0289764	0	0	0	0.361447	0.567166	0.321792	0.133824	0	0.0321713	xynF3; Synonyms=xlnF3; AO090001000208	glycosyl hydrolase family 10 protein, putative, expressed	GO:0005618,GO:0005975,GO:0008152,GO:0016787	cell wall|carbohydrate metabolic process|metabolic process|hydrolase activity
LOC_Os05g26240	2	0	0	1	0	0	126	148	150	7	25	5	0.16316	0	0	0.0772006	0	0	10.6878	12.4415	12.3574	0.659517	2.23899	0.452993	PROLM20; Os07g0219300, LOC_Os07g11910; B1130E10.109, OSJNBa0031C24.133	PROLM1 - Prolamin precursor, expressed
LOC_Os05g26368	0	0	1	0	0	0	21	9	6	1	2	0	0	0	0.0801788	0	0	0	1.75024	0.743386	0.485678	0.0925742	0.175997	0	PROLM20; Os07g0219300, LOC_Os07g11910; B1130E10.109, OSJNBa0031C24.133	prolamin precursor, putative, expressed
LOC_Os05g26440	0	0	0	0	0	0	55	65	69	5	3	2	0	0	0	0	0	0	6.47087	7.57891	7.88438	0.653404	0.372665	0.251325	PROLM20; Os07g0219300, LOC_Os07g11910; B1130E10.109, OSJNBa0031C24.133	PROLM10 - Prolamin precursor, putative, expressed
LOC_Os05g26460	6	7	4	3	5	4	841	884	791	70	51	40	0.455671	0.565672	0.303861	0.215605	0.381584	0.29493	66.4094	69.1798	60.6636	6.13965	4.25207	3.37364	PROLM20; Os07g0219300, LOC_Os07g11910; B1130E10.109, OSJNBa0031C24.133	PROLM11 - Prolamin precursor, expressed
LOC_Os05g26490	2	1	0	0	0	0	198	177	168	14	22	21	0.173217	0.0921569	0	0	0	0	17.8304	15.7965	14.6934	1.40034	2.09177	2.01985	PROLM20; Os07g0219300, LOC_Os07g11910; B1130E10.109, OSJNBa0031C24.133	PROLM13 - Prolamin precursor, expressed
LOC_Os05g26620	0	0	2	0	0	1	307	306	291	25	27	20	0	0	0.160868	0	0	0.0780697	25.6682	25.3555	23.6303	2.32171	2.38351	1.78604	PROLM20; Os07g0219300, LOC_Os07g11910; B1130E10.109, OSJNBa0031C24.133	PROLM14 - Prolamin precursor, putative, expressed
LOC_Os05g26690	1	0	2	0	1	1	320	253	258	28	32	17	0.149202	0	0.298483	0	0.149932	0.144855	49.643	38.8975	38.8728	4.82478	5.24149	2.81684	PROLM20; Os07g0219300, LOC_Os07g11910; B1130E10.109, OSJNBa0031C24.133	PROLM15 - Prolamin precursor, putative, expressed
LOC_Os05g26720	11	2	1	1	4	5	695	708	723	66	71	52	0.854645	0.165344	0.0777156	0.0735243	0.312301	0.377157	56.1451	56.6831	56.7262	5.92219	6.05594	4.48678	PROLM20; Os07g0219300, LOC_Os07g11910; B1130E10.109, OSJNBa0031C24.133	PROLM16 - Prolamin precursor, expressed
LOC_Os05g26750	17	13	19	8	8	5	35	46	33	9	5	12	1.15571	0.940397	1.29202	0.51467	0.546526	0.330012	2.47402	3.22245	2.26552	0.706625	0.373165	0.905985	PROLM20; Os07g0219300, LOC_Os07g11910; B1130E10.109, OSJNBa0031C24.133	PROLM17 - Prolamin precursor, expressed
LOC_Os05g26770	4	0	1	1	0	1	20	7	16	1	3	1	0.314158	0	0.0785603	0.0743235	0	0.0762513	1.63325	0.566518	1.269	0.0907055	0.258666	0.0872222	PROLM20; Os07g0219300, LOC_Os07g11910; B1130E10.109, OSJNBa0031C24.133	PROLM18 - Prolamin precursor, expressed
LOC_Os05g27100	374	332	430	681	703	650	160	199	137	426	388	402	19.8081	18.7101	22.78	34.1315	37.415	33.4228	8.81098	10.8605	7.32729	26.0571	22.5597	23.6448		expressed protein	GO:0005488,GO:0006810,GO:0009536,GO:0009579,GO:0016020	binding|transport|plastid|thylakoid|membrane
LOC_Os05g27550	0	0	0	0	0	0	9	12	8	1	1	0	0	0	0	0	0	0	0.440703	0.582342	0.380462	0.0543895	0.0517011	0		OsFBX166 - F-box domain containing protein, expressed
LOC_Os05g28440	4	3	3	7	2	5	20	21	24	5	2	3	0.28576	0.228049	0.214376	0.473235	0.143579	0.346793	1.48561	1.54592	1.73143	0.412531	0.156856	0.238013		expressed protein	GO:0005515,GO:0005575,GO:0009987,GO:0019538	protein binding|cellular_component|cellular process|protein metabolic process
LOC_Os05g29000	3	0	4	0	0	0	8	12	11	0	0	0	0.292367	0	0.389926	0	0	0	0.810644	1.20508	1.08256	0	0	0		expressed protein
LOC_Os05g30010	6220	5621	6311	6024	5681	5919	945	1098	1128	2358	2400	2496	74.0071	71.1644	75.1097	67.8275	67.9247	68.3739	11.6909	13.4621	13.5533	32.402	31.3491	32.9812	LIN {ECO:0000312|EMBL:ACL14423.1}	WD domain, G-beta repeat domain containing protein, expressed	GO:0000166,GO:0005488,GO:0005575	nucleotide binding|binding|cellular_component
LOC_Os05g30260	0	0	0	0	0	0	12	12	9	69	104	81	0	0	0	0	0	0	0.255915	0.253623	0.186413	1.63446	2.34177	1.84504		retrotransposon protein, putative, Ty3-gypsy subclass, expressed
LOC_Os05g30340	93	85	92	72	70	83	199	172	168	81	68	73	2.17874	2.11888	2.15588	1.59622	1.64793	1.88781	4.84739	4.15219	3.9745	2.19155	1.74888	1.89925		expressed protein	GO:0005575,GO:0008150	cellular_component|biological_process
LOC_Os05g30820	19	22	25	21	18	17	39	54	38	8	15	20	0.480986	0.592608	0.633044	0.503079	0.4579	0.417817	1.02654	1.40864	0.971436	0.233891	0.41687	0.562273	PBL22 {ECO:0000303|PubMed:20413097}; At1g76370 {ECO:0000312|Araport:AT1G76370}; F15M4.13 {ECO:0000312|EMBL:AAF16664.1}	protein kinase, putative, expressed	GO:0000166,GO:0005886,GO:0006464,GO:0008152,GO:0009987,GO:0016301	nucleotide binding|plasma membrane|protein modification process|metabolic process|cellular process|kinase activity
LOC_Os05g31254	8	1	7	8	0	8	50	49	58	9	9	11	0.182022	0.0242104	0.159312	0.172251	0	0.176719	1.18287	1.14884	1.33265	0.236495	0.224806	0.27795	paxip1; K14	acetyltransferase, GNAT family, putative, expressed	GO:0005622,GO:0008152,GO:0016740	intracellular|metabolic process|transferase activity
LOC_Os05g31280	0	1	1	0	0	0	5	4	9	0	0	0	0	0.0495577	0.0465864	0	0	0	0.24213	0.191969	0.423291	0	0	0	GASA5; At3g02885; F13E7	GASR5 - Gibberellin-regulated GASA/GAST/Snakin family protein precursor, expressed	GO:0003674,GO:0005623,GO:0008150,GO:0009628,GO:0009719	molecular_function|cell|biological_process|response to abiotic stimulus|response to endogenous stimulus
LOC_Os05g31380	4	7	0	1	1	0	24	22	11	3	2	3	0.122173	0.227498	0	0.0289036	0.0306926	0	0.762182	0.69241	0.33928	0.105823	0.0670616	0.101759	SCL3; At1g50420; F11F12.22	GRAS family transcription factor containing protein, expressed	GO:0003700,GO:0005634,GO:0006139,GO:0009058,GO:0009719	sequence-specific DNA binding transcription factor activity|nucleus|nucleobase, nucleoside, nucleotide and nucleic acid metabolic process|biosynthetic process|response to endogenous stimulus
LOC_Os05g31680	1414	1299	1365	2117	1997	2074	478	491	507	1071	1149	1116	41.6052	40.67	40.1741	58.9464	59.0468	59.2469	14.6238	14.887	15.0646	36.3943	37.1149	36.4671		expressed protein	GO:0003674,GO:0008150,GO:0009536	molecular_function|biological_process|plastid
LOC_Os05g32280	0	0	0	0	0	0	9	4	8	2	0	0	0	0	0	0	0	0	0.967924	0.426336	0.835617	0.238913	0	0		retrotransposon protein, putative, Ty3-gypsy subclass, expressed
LOC_Os05g33160	0	0	0	1	0	1	54	52	70	625	690	622	0	0	0	0.0430822	0	0.0441997	2.55616	2.43944	3.21818	32.8614	34.4857	31.4477	BIR2 {ECO:0000303|PubMed:24388849}; At3g28450 {ECO:0000312|Araport:AT3G28450}; MFJ20.14 {ECO:0000312|EMBL:BAB02861.1}	inactive receptor kinase At1g27190 precursor, putative, expressed	GO:0000166,GO:0005515,GO:0005886,GO:0006464,GO:0007165,GO:0009536,GO:0016020,GO:0016301	nucleotide binding|protein binding|plasma membrane|protein modification process|signal transduction|plastid|membrane|kinase activity
LOC_Os05g33220	2	2	2	0	0	0	21	18	9	0	0	4	0.117082	0.124582	0.117113	0	0	0	1.27824	1.08583	0.532053	0	0	0.260051		AWPM-19-like membrane family protein, putative, expressed	GO:0003674,GO:0005623,GO:0008150,GO:0016020	molecular_function|cell|biological_process|membrane
LOC_Os05g33280	1016	1034	1208	1891	1814	1791	451	441	494	1191	1297	1395	36.3171	39.3283	43.1916	63.9657	65.1591	62.1545	16.7621	16.2436	17.8319	49.1671	50.8965	55.3771	At1g54780; T22H22.19	thylakoid lumen protein, putative, expressed	GO:0003674,GO:0006091,GO:0009536,GO:0009579,GO:0015979,GO:0016020,GO:0019538	molecular_function|generation of precursor metabolites and energy|plastid|thylakoid|photosynthesis|membrane|protein metabolic process
LOC_Os05g33570	6823	6684	6274	7706	6692	7468	20969	21125	21502	5136	5011	4947	95.2799	99.3181	87.6365	101.834	93.9078	101.249	304.465	303.983	303.219	82.8316	76.8211	76.7196	PPDK2; Synonyms=CPDK2; Os03g0432100, LOC_Os03g31750; OsJ_010907, OSJNBa0036E17.10	pyruvate, phosphate dikinase, chloroplast precursor, putative, expressed	GO:0005634,GO:0005829,GO:0008152,GO:0009536,GO:0009987,GO:0016301,GO:0016740	nucleus|cytosol|metabolic process|plastid|cellular process|kinase activity|transferase activity	path:ko00620,path:ko00710,path:ko00720,path:ko01200	Pyruvate metabolism|Carbon fixation in photosynthetic organisms|Carbon fixation pathways in prokaryotes|Carbon metabolism
LOC_Os05g33900	91	96	89	64	70	86	1017	1052	1112	228	240	267	2.84119	3.18931	2.77948	1.89094	2.19623	2.60685	33.0152	33.8456	35.0603	8.22128	8.22623	9.25783	At3g56620; T5P19.270	auxin-induced protein 5NG4, putative, expressed	GO:0016020	membrane
LOC_Os05g34030	6	6	2	2	8	3	44	37	48	5	3	7	0.163423	0.173892	0.0544888	0.0515502	0.218964	0.0793309	1.24609	1.03846	1.32025	0.157281	0.0897044	0.211738	NPF3.1; Synonyms=NITR; At1g68570; F24J5.19	peptide transporter PTR2, putative, expressed	GO:0005215,GO:0006810,GO:0016020	transporter activity|transport|membrane
LOC_Os05g34170	226	203	173	134	111	126	467	464	456	124	116	131	6.03535	5.76842	4.62121	3.38639	2.97877	3.26681	12.9672	12.7685	12.2973	3.82438	3.40081	3.88512	TUBB2; Synonyms=TUB2	tubulin/FtsZ domain containing protein, putative, expressed	GO:0005198,GO:0005856,GO:0005886,GO:0006950,GO:0009628,GO:0009987	structural molecule activity|cytoskeleton|plasma membrane|response to stress|response to abiotic stimulus|cellular process	path:ko04145,path:ko04540	Phagosome|Gap junction
LOC_Os05g35010	658	663	716	1259	1278	1185	31	29	19	104	121	125	17.2085	18.4501	18.7303	31.1588	33.5868	30.0881	0.842972	0.781525	0.501791	3.14121	3.47403	3.6305		cytochrome P450, putative, expressed	GO:0003674,GO:0003824,GO:0005488,GO:0005623,GO:0008152,GO:0019825	molecular_function|catalytic activity|binding|cell|metabolic process|oxygen binding
LOC_Os05g35760	5	0	5	0	2	2	19	19	10	4	4	3	0.455671	0	0.455791	0	0.18316	0.176958	1.8004	1.78428	0.920308	0.421004	0.400195	0.303627	SRK2B; Synonyms=OSKL6, SNRK2.10; At1g60940; T7P1.8	serine/threonine-protein kinase SAPK4, putative, expressed	GO:0006464,GO:0006950,GO:0008152,GO:0009628,GO:0009987,GO:0016301	protein modification process|response to stress|metabolic process|response to abiotic stimulus|cellular process|kinase activity
LOC_Os05g36090	57	67	58	46	45	59	212	212	230	49	59	51	1.4657	1.83321	1.49181	1.11935	1.16279	1.47293	5.66812	5.61737	5.97241	1.45516	1.66553	1.45639	PAT08; At4g24630; F22K18.170	zinc finger DHHC domain-containing protein, putative, expressed	GO:0004872,GO:0005488,GO:0005886,GO:0007165,GO:0007275	receptor activity|binding|plasma membrane|signal transduction|multicellular organismal development	path:ko04391	Hippo signaling pathway -fly
LOC_Os05g36280	32	39	42	16	22	28	108	101	96	38	48	35	2.12686	2.75817	2.79225	1.00635	1.46937	1.80678	7.46357	6.91732	6.44336	2.91688	3.50236	2.58343	B34	histone H3, putative, expressed	GO:0003677,GO:0005515,GO:0006259,GO:0016043	DNA binding|protein binding|DNA metabolic process|cellular component organization
LOC_Os05g37060	16	12	6	2	6	7	39	62	62	8	5	19	0.86925	0.693701	0.326055	0.102824	0.327564	0.369217	2.20304	3.47091	3.40148	0.501949	0.298212	1.14635	SRM1 {ECO:0000303|PubMed:26243618}; At5g08520 {ECO:0000312|Araport:AT5G08520}	MYB family transcription factor, putative, expressed	GO:0003677,GO:0003700,GO:0006139,GO:0009058	DNA binding|sequence-specific DNA binding transcription factor activity|nucleobase, nucleoside, nucleotide and nucleic acid metabolic process|biosynthetic process
LOC_Os05g37160	87	92	106	60	60	60	262	264	284	83	98	90	2.20131	2.47694	2.68276	1.43665	1.52557	1.47391	6.89281	6.88323	7.25657	2.42541	2.72219	2.52896	FTSZ2-2; At3g52750; F3C22.150	tubulin/FtsZ domain containing protein, putative, expressed	GO:0000166,GO:0005198,GO:0005515,GO:0006139,GO:0009056,GO:0009536,GO:0009579,GO:0009987,GO:0016020,GO:0016043,GO:0016787	nucleotide binding|structural molecule activity|protein binding|nucleobase, nucleoside, nucleotide and nucleic acid metabolic process|catabolic process|plastid|thylakoid|cellular process|membrane|cellular component organization|hydrolase activity	path:ko04112	Cell cycle - Caulobacter
LOC_Os05g37170	720	577	710	726	620	687	107	111	109	52	34	41	14.0228	11.9576	13.8317	13.3806	12.1343	12.9903	2.1668	2.22768	2.14378	1.16964	0.726961	0.886798	TGA9 {ECO:0000303|PubMed:20805327}; Synonyms=BZIP21 {ECO:0000303|PubMed:11906833}; At1g08320 {ECO:0000312|Araport:AT1G08320}; T23G18.19 {ECO:0000312|EMBL:AAF18246.1}, T23G18.22 {ECO:0000312|EMBL:AAF18246.1}, T27G7.2 {ECO:0000312|EMBL:AAF22906.1}	transcription factor, putative, expressed	GO:0003677,GO:0003700,GO:0006139,GO:0009058	DNA binding|sequence-specific DNA binding transcription factor activity|nucleobase, nucleoside, nucleotide and nucleic acid metabolic process|biosynthetic process	path:ko04075	Plant hormone signal transduction
LOC_Os05g37190	18	26	19	22	11	16	61	59	61	16	25	16	0.495877	0.762151	0.523564	0.573538	0.304519	0.427938	1.74729	1.67487	1.69701	0.509057	0.756087	0.489508	WIP2 {ECO:0000303|PubMed:11782451}; Synonyms=NTT; At3g57670 {ECO:0000312|Araport:AT3G57670}; F15B8.140 {ECO:0000312|EMBL:CAB41188.1}	ZOS5-08 - C2H2 zinc finger protein, expressed	GO:0003676,GO:0003700,GO:0005488,GO:0005634,GO:0006139,GO:0009058	nucleic acid binding|sequence-specific DNA binding transcription factor activity|binding|nucleus|nucleobase, nucleoside, nucleotide and nucleic acid metabolic process|biosynthetic process
LOC_Os05g38219	227	204	221	188	166	159	20	16	19	2	2	4	3.37395	3.22633	3.28564	2.64428	2.47936	2.2944	0.309084	0.245053	0.285179	0.0343311	0.0326342	0.0660254	COR2	expressed protein
LOC_Os05g38260	0	0	3	0	3	1	32	40	27	10	8	10	0	0	0.0381545	0	0.038331	0.0123444	0.423051	0.524079	0.346677	0.146843	0.111668	0.141204	Tf2-9; SPBC9B6.02c	retrotransposon protein, putative, unclassified, expressed
LOC_Os05g38270	32	24	32	14	13	17	121	119	91	38	39	39	0.889798	0.710099	0.890034	0.36839	0.363249	0.458933	3.49833	3.40969	2.55526	1.22031	1.19052	1.20433	HERC5; Synonyms=CEB1, CEBP1	regulator of chromosome condensation, putative, expressed	GO:0005488,GO:0005575,GO:0008150	binding|cellular_component|biological_process
LOC_Os05g38600	5	0	3	1	2	0	70	66	46	7	3	5	0.481709	0	0.289102	0.0911702	0.193626	0	7.01207	6.55218	4.47533	0.778858	0.317297	0.534963	ZAT11; At2g37430; F3G5.22	ZOS5-09 - C2H2 zinc finger protein, expressed	GO:0003676,GO:0003700,GO:0005488,GO:0005622,GO:0006139,GO:0008150,GO:0009058	nucleic acid binding|sequence-specific DNA binding transcription factor activity|binding|intracellular|nucleobase, nucleoside, nucleotide and nucleic acid metabolic process|biological_process|biosynthetic process
LOC_Os05g38670	60	63	60	32	32	35	21	21	26	3	5	8	2.41429	2.6974	2.41493	1.2185	1.29392	1.36731	0.878601	0.870733	1.05649	0.139414	0.220871	0.357493	MTP9; At1g79520; T8K14.6	cation efflux family protein, putative, expressed	GO:0005215,GO:0005768,GO:0005794,GO:0006810,GO:0008150,GO:0009987,GO:0016020,GO:0019725	transporter activity|endosome|Golgi apparatus|transport|biological_process|cellular process|membrane|cellular homeostasis
LOC_Os05g38860	143	132	159	94	84	106	366	356	339	150	138	142	9.3207	9.15488	10.3663	5.798	5.50189	6.70776	24.8043	23.9105	22.3133	11.2914	9.87465	10.2787		expressed protein
LOC_Os05g38984	176	180	177	84	82	115	39	54	71	9	9	7	4.48237	4.87791	4.50903	2.02447	2.09859	2.84349	1.03275	1.41715	1.82602	0.264718	0.251633	0.197985		expressed protein
LOC_Os05g39180	1	4	4	0	1	0	28	24	22	7	9	11	0.0292705	0.124582	0.117113	0	0.0294137	0	0.852162	0.723884	0.650287	0.236632	0.289203	0.357571		expressed protein
LOC_Os05g39540	0	1	0	0	1	0	14	13	12	1	7	2	0	0.0251729	0	0	0.0237731	0	0.344372	0.316911	0.286682	0.027322	0.1818	0.0525454	ZIP3; Os04g0613000, LOC_Os04g52310; OsJ_16134, OSJNBa0070C17.15	metal cation transporter, putative, expressed	GO:0005215,GO:0005623,GO:0005773,GO:0005886,GO:0006810,GO:0008150,GO:0009607,GO:0009987,GO:0016020	transporter activity|cell|vacuole|plasma membrane|transport|biological_process|response to biotic stimulus|cellular process|membrane
LOC_Os05g39590	5	6	7	6	9	1	15	10	25	4	4	0	0.189436	0.241886	0.265281	0.215121	0.342654	0.0367834	0.590905	0.390409	0.9565	0.175024	0.166373	0	DREB2D; Synonyms=ERF049; At1g75490; F10A5.29	AP2 domain containing protein, expressed	GO:0003677,GO:0003700,GO:0005515,GO:0005634,GO:0005737,GO:0005886,GO:0006139,GO:0006950,GO:0007165,GO:0008219,GO:0009058,GO:0009607,GO:0009719	DNA binding|sequence-specific DNA binding transcription factor activity|protein binding|nucleus|cytoplasm|plasma membrane|nucleobase, nucleoside, nucleotide and nucleic acid metabolic process|response to stress|signal transduction|cell death|biosynthetic process|response to biotic stimulus|response to endogenous stimulus
LOC_Os05g40190	26	36	25	58	51	53	10	14	9	30	24	32	0.971245	1.43095	0.934137	2.05032	1.91446	1.92216	0.388409	0.538903	0.339508	1.29426	0.984231	1.32753	STN8; At5g01920; T20L15_190	thioredoxin, putative, expressed	GO:0005634,GO:0005829,GO:0005886,GO:0006464,GO:0007154,GO:0009058,GO:0009536	nucleus|cytosol|plasma membrane|protein modification process|cell communication|biosynthetic process|plastid
LOC_Os05g40630	40	43	41	27	23	24	93	88	103	13	26	24	1.92317	2.19985	1.97177	1.22846	1.11124	1.12029	4.64917	4.35982	5.00089	0.72185	1.37234	1.28147	At2g38640; T6A23.16	DUF567 domain containing protein, putative, expressed	GO:0003674,GO:0005575,GO:0008150	molecular_function|cellular_component|biological_process
LOC_Os05g40790	122	96	121	70	57	60	440	432	444	83	66	59	2.45649	2.0568	2.437	1.3338	1.15332	1.17291	9.21172	8.96325	9.02796	1.93009	1.45891	1.3193	CNOT2; Synonyms=CDC36, NOT2; HSPC131, MSTP046	CCR4-NOT transcription factor, putative, expressed	GO:0006139,GO:0009058	nucleobase, nucleoside, nucleotide and nucleic acid metabolic process|biosynthetic process	path:ko03018	RNA degradation
LOC_Os05g40810	731	720	692	719	665	713	290	298	290	111	107	95	15.8958	16.6596	15.0517	14.7956	14.5313	15.0526	6.55686	6.67741	6.36817	2.78761	2.55434	2.29418	Bard1	BRCA1 C Terminus domain containing protein, expressed	GO:0003674,GO:0003677,GO:0005622,GO:0006259,GO:0006950,GO:0007275,GO:0009653	molecular_function|DNA binding|intracellular|DNA metabolic process|response to stress|multicellular organismal development|anatomical structure morphogenesis
LOC_Os05g40890	113	111	119	132	127	135	238	231	256	72	82	90	6.15892	6.43748	6.48766	6.80829	6.95584	7.14363	13.4877	12.9737	14.0902	4.53215	4.90648	5.44763		expressed protein
LOC_Os05g41270	6	1	0	0	0	2	11	11	11	1	0	3	0.153039	0.0271405	0	0	0	0.0495268	0.291728	0.289115	0.283332	0.0294576	0	0.0849789	CPK17; At5g12180; MXC9.14	CAMK_CAMK_like.4 - CAMK includes calcium/calmodulin depedent protein kinases, expressed	GO:0000166,GO:0005488,GO:0005737,GO:0005886,GO:0006464,GO:0007275,GO:0009058,GO:0009653,GO:0009856,GO:0016043,GO:0016049,GO:0016301,GO:0030154	nucleotide binding|binding|cytoplasm|plasma membrane|protein modification process|multicellular organismal development|biosynthetic process|anatomical structure morphogenesis|pollination|cellular component organization|cell growth|kinase activity|cell differentiation	path:ko04626	Plant-pathogen interaction
LOC_Os05g41390	2	2	1	0	0	0	16	22	19	2	6	3	0.0474479	0.0504874	0.0237302	0	0	0	0.394676	0.53782	0.45519	0.0547977	0.156267	0.07904	CYCB1-2; Synonyms=CYC1B; At5g06150; MBL20.2	cyclin, putative, expressed	GO:0005737,GO:0006950,GO:0007049,GO:0008152,GO:0009628,GO:0009987,GO:0030234	cytoplasm|response to stress|cell cycle|metabolic process|response to abiotic stimulus|cellular process|enzyme regulator activity
LOC_Os05g41630	42	48	70	95	64	68	13	19	21	51	62	48	2.36038	2.87038	3.935	5.05235	3.61436	3.71022	0.759641	1.1003	1.1918	3.31015	3.82519	2.99579	eif3J; Synonyms=eif3s1; DDB_G0287333	translation initiation factor eIF3 subunit, putative, expressed	GO:0003674,GO:0008150,GO:0016020	molecular_function|biological_process|membrane	path:ko03013	RNA transport
LOC_Os05g42070	26	31	22	14	16	17	12	6	6	0	1	1	1.61755	2.05216	1.36906	0.824232	1.00028	1.02681	0.776244	0.384647	0.376953	0	0.0682989	0.0690911	UGT73C1; Synonyms=ZOG1; At2g36750; F13K3.15	UDP-glucose flavonoid-O-glucosyltransferase, putative, expressed	GO:0005623,GO:0008152,GO:0009607,GO:0016740	cell|metabolic process|response to biotic stimulus|transferase activity
LOC_Os05g42290	6	2	2	1	0	0	19	18	16	1	1	3	0.367851	0.130472	0.122649	0.0580174	0	0	1.21118	1.13716	0.990586	0.0708053	0.0673055	0.204258	ULT2; At2g20825; F5H14.2	expressed protein	GO:0000003,GO:0003677,GO:0005634,GO:0005829,GO:0007275,GO:0009791,GO:0009908,GO:0040007	reproduction|DNA binding|nucleus|cytosol|multicellular organismal development|post-embryonic development|flower development|growth
LOC_Os05g43940	0	0	1	0	0	0	6	2	4	0	0	0	0	0	0.0384737	0	0	0	0.239957	0.0792694	0.155368	0	0	0	ASMT2 {ECO:0000303|PubMed:24033370}; Os10g0118200 {ECO:0000312|EMBL:BAF25973.1}, LOC_Os10g02880 {ECO:0000312|EMBL:AAP51892.1}; OsJ_30548 {ECO:0000312|EMBL:EAZ15134.1}, OSJNBa0023I19.21 {ECO:0000312|EMBL:AAL34948.1}, OSJNBa0079B05.4 {ECO:0000312|EMBL:AAL31649.1}	O-methyltransferase, putative, expressed	GO:0005515,GO:0005829,GO:0008152,GO:0009987,GO:0016740	protein binding|cytosol|metabolic process|cellular process|transferase activity
LOC_Os05g44140	0	1	2	0	1	1	10	6	6	0	0	0	0	0.122876	0.231018	0	0.116043	0.112114	1.2007	0.713967	0.699686	0	0	0	HB3; Synonyms=GLB1C; Os03g0234000, LOC_Os03g13150; OJ1175C11.4	non-symbiotic hemoglobin 2, putative, expressed	GO:0005575,GO:0005618,GO:0005829,GO:0005886,GO:0006950,GO:0019825	cellular_component|cell wall|cytosol|plasma membrane|response to stress|oxygen binding
LOC_Os05g44170	237	194	282	138	127	141	113	135	86	47	43	48	12.5391	10.9216	14.9238	6.90929	6.75211	7.2426	6.21625	7.35999	4.5948	2.87183	2.49755	2.82031	At4g18930; F13C5.100, F13C5_100	cyclic phosphodiesterase, putative, expressed	GO:0005737,GO:0006139,GO:0008152,GO:0016787	cytoplasm|nucleobase, nucleoside, nucleotide and nucleic acid metabolic process|metabolic process|hydrolase activity
LOC_Os05g44340	191	150	173	156	163	139	565	555	580	133	218	200	2.95977	2.47333	2.68155	2.28763	2.53823	2.09121	9.10345	8.86225	9.0762	2.38024	3.70861	3.44186	clpB; CA_C0959	heat shock protein 101, putative, expressed	GO:0000166,GO:0005515,GO:0006139,GO:0006950,GO:0009056,GO:0009628,GO:0009987,GO:0016787,GO:0019538	nucleotide binding|protein binding|nucleobase, nucleoside, nucleotide and nucleic acid metabolic process|response to stress|catabolic process|response to abiotic stimulus|cellular process|hydrolase activity|protein metabolic process	path:ko04213	Longevity regulating pathway - multiple species
LOC_Os05g44400	18	31	18	23	15	34	51	77	54	28	11	9	0.508905	0.932593	0.509039	0.615361	0.426162	0.933258	1.49923	2.24327	1.54173	0.914255	0.341418	0.282582	GATA11; At1g08010; T6D22.28	GATA zinc finger domain containing protein, expressed	GO:0003700,GO:0006139,GO:0008150,GO:0009058,GO:0009628	sequence-specific DNA binding transcription factor activity|nucleobase, nucleoside, nucleotide and nucleic acid metabolic process|biological_process|biosynthetic process|response to abiotic stimulus
LOC_Os05g44420	103	108	126	114	164	126	43	46	44	140	114	121	4.15445	4.63518	5.08349	4.3513	6.64722	4.93408	1.80334	1.91188	1.79218	6.52154	5.04791	5.42002		expressed protein
LOC_Os05g45030	1250	1257	1361	2242	2188	2114	510	483	523	1107	1219	1250	48.6341	52.0394	52.9668	82.5476	85.5457	79.8536	20.6317	19.3644	20.5487	49.7421	52.0673	54.0107		calcium homeostasis regulator CHoR1, putative, expressed	GO:0003674,GO:0005634,GO:0005739,GO:0008150,GO:0009536	molecular_function|nucleus|mitochondrion|biological_process|plastid
LOC_Os05g45150	0	0	0	2	0	1	7	8	9	1	0	0	0	0	0	0.0723573	0	0.037117	0.278257	0.31516	0.347463	0.0441529	0	0	RhGT1	anthocyanidin 5,3-O-glucosyltransferase, putative, expressed	GO:0005829,GO:0008152,GO:0016740	cytosol|metabolic process|transferase activity
LOC_Os05g45570	0	0	1	0	1	0	25	6	14	4	2	3	0	0	0.0323691	0	0.0325188	0	0.84118	0.200075	0.457504	0.149493	0.0710519	0.107814	At1g13570; F13B4.6	expressed protein	GO:0003674,GO:0005575,GO:0008150	molecular_function|cellular_component|biological_process
LOC_Os05g45690	29	22	25	24	37	40	12	9	7	0	0	0	0.934866	0.754641	0.806132	0.732151	1.1986	1.2519	0.402222	0.298965	0.227877	0	0	0	RGA2; Synonyms=177O13.40, CB3A14.5, RB, RPI-BLB1	expressed protein	GO:0005515,GO:0006950	protein binding|response to stress
LOC_Os05g46640	0	0	0	0	0	0	8	5	3	0	0	0	0	0	0	0	0	0	0.508121	0.314732	0.185062	0	0	0		expressed protein
LOC_Os05g46660	0	0	0	0	0	0	4	10	17	1	0	0	0	0	0	0	0	0	0.132303	0.327796	0.546107	0.0367386	0	0		transposon protein, putative, Mutator sub-class
LOC_Os05g47690	1	0	1	0	1	0	6	10	10	0	2	1	0.0730917	0	0.0731111	0	0.0734493	0	0.455987	0.753174	0.738108	0	0.160483	0.0811721	RTNLB2; Synonyms=BTI2; At4g11220; F8L21.10	reticulon domain containing protein, putative, expressed	GO:0003674,GO:0005783,GO:0008150	molecular_function|endoplasmic reticulum|biological_process
LOC_Os05g47750	3	5	1	5	7	10	80	67	53	110	153	120	0.110275	0.195565	0.0367681	0.173926	0.258567	0.356874	3.05759	2.5378	1.96736	4.66975	6.17415	4.89864	At5g39020; MXF12.30	Ser/Thr protein kinase, putative, expressed	GO:0005623,GO:0006464,GO:0008152,GO:0009987,GO:0016301	cell|protein modification process|metabolic process|cellular process|kinase activity
LOC_Os05g48230	921	852	917	636	531	635	2266	2270	2288	875	945	983	24.2876	23.9074	24.1886	15.8716	14.0715	16.2577	62.1325	61.6848	60.9303	26.6489	27.3582	28.7884		expressed protein	GO:0003674,GO:0005575,GO:0008150	molecular_function|cellular_component|biological_process
LOC_Os05g48280	608	602	663	445	465	485	1318	1282	1256	445	426	474	17.2572	18.1815	18.8233	11.9527	13.2629	13.3649	38.8969	37.4957	36.0005	14.5872	13.2741	14.9411		expressed protein	GO:0003674,GO:0008150	molecular_function|biological_process
LOC_Os05g48560	5	1	2	0	0	1	60	36	53	10	11	11	0.326319	0.0694447	0.130562	0	0	0.0633624	4.07153	2.42104	3.49301	0.753733	0.788126	0.797267		expressed protein
LOC_Os05g49060	2069	2023	2212	3393	3303	3305	726	716	725	2295	2311	2199	78.9803	82.1714	84.4614	122.569	126.703	122.487	28.8157	28.1643	27.9478	101.178	96.8475	93.2228	ycf23	uncharacterized protein ycf23, putative, expressed
LOC_Os05g49820	2	6	5	0	2	0	13	13	20	3	4	4	0.0348824	0.111351	0.0872291	0	0.0350531	0	0.235751	0.23364	0.352256	0.0604286	0.076589	0.0774774	CHUP1; At3g25690; T5M7.14	chloroplast unusual positioning protein, putative, expressed
LOC_Os05g50120	68	50	30	87	67	41	104	96	100	28	26	24	1.58206	1.2378	0.698153	1.91545	1.56642	0.926099	2.51583	2.30151	2.34945	0.752347	0.664077	0.620104	MPK9; At3g18040; MRC8.2, MRC8.4	CGMC_MAPKCMGC_2.3 - CGMC includes CDA, MAPK, GSK3, and CLKC kinases, expressed	GO:0004871,GO:0005634,GO:0005739,GO:0005829,GO:0006464,GO:0007165,GO:0009719,GO:0016301	signal transducer activity|nucleus|mitochondrion|cytosol|protein modification process|signal transduction|response to endogenous stimulus|kinase activity
LOC_Os05g50350	0	1	0	1	0	0	9	4	4	0	0	0	0	0.0615081	0	0.0547021	0	0	0.540931	0.238261	0.233495	0	0	0	RL2; Synonyms=MEE3, RMS1; At2g21650; F2G1.8	MYB family transcription factor, putative, expressed	GO:0003700,GO:0006139,GO:0009058	sequence-specific DNA binding transcription factor activity|nucleobase, nucleoside, nucleotide and nucleic acid metabolic process|biosynthetic process
LOC_Os05g50850	65	70	72	38	59	45	20	8	19	29	35	43	2.47565	2.83688	2.74299	1.36961	2.25812	1.66398	0.792026	0.313974	0.730772	1.27561	1.46344	1.81879		expressed protein
LOC_Os05g50990	54	57	49	73	72	80	140	152	148	18	15	24	0.843512	0.947411	0.765611	1.07909	1.13019	1.21324	2.27384	2.44663	2.33459	0.324725	0.257228	0.416339	TTL3; Synonyms=VIT; At2g42580; F14N22.15	TTL3, putative, expressed	GO:0005488,GO:0005515,GO:0007165,GO:0007275,GO:0009719	binding|protein binding|signal transduction|multicellular organismal development|response to endogenous stimulus
LOC_Os05g51020	1	3	5	0	0	1	2	20	14	0	0	0	0.0248182	0.0792242	0.124124	0	0	0.0240951	0.05161	0.511478	0.350873	0	0	0	ESK1; Synonyms=TBL29; At3g55990; F27K19.170	leaf senescence related protein, putative, expressed	GO:0005975,GO:0009058,GO:0009987	carbohydrate metabolic process|biosynthetic process|cellular process
LOC_Os05g51060	152	132	138	97	80	99	50	51	38	10	16	11	6.5654	6.06677	5.96227	3.96485	3.47238	4.15156	2.24554	2.26994	1.6575	0.498842	0.758695	0.527653	PTD {ECO:0000303|PubMed:16394097}; At1g12790 {ECO:0000312|Araport:AT1G12790}; F13K23.4 {ECO:0000312|EMBL:AAF78484.1}	DNA ligase, putative, expressed	GO:0005575,GO:0008150	cellular_component|biological_process
LOC_Os05g51400	3	4	5	2	3	1	126	117	143	23	8	13	0.116008	0.164586	0.193398	0.0731871	0.116576	0.0375427	5.06606	4.66208	5.58412	1.02716	0.339615	0.558275	At3g01300; T22N4.7, T4P13.2	protein kinase APK1B, chloroplast precursor, putative, expressed	GO:0005886,GO:0006464,GO:0008152,GO:0009058,GO:0009987,GO:0016301	plasma membrane|protein modification process|metabolic process|biosynthetic process|cellular process|kinase activity
LOC_Os05g51440	5	2	15	3	3	0	20	19	19	2	1	5	0.254168	0.10818	0.762706	0.144315	0.153247	0	1.0571	0.995249	0.975341	0.117416	0.0558061	0.282267	RTM2; At5g04890; MUK11.22	hsp20/alpha crystallin family protein, putative, expressed	GO:0003674,GO:0006950,GO:0009628,GO:0016020	molecular_function|response to stress|response to abiotic stimulus|membrane
LOC_Os06g01195	5	7	4	4	3	5	28	23	19	11	4	8	0.558272	0.83165	0.446736	0.422643	0.336602	0.542007	3.25063	2.64625	2.14231	1.41845	0.490305	0.991984		expressed protein
LOC_Os06g01210	6515	6627	7189	11107	10760	10309	3143	2824	2842	6693	7116	7058	381.837	413.282	421.451	616.025	633.717	586.596	191.532	170.551	168.205	453.033	457.857	459.392	PETE; Os06g0101600, LOC_Os06g01210; OsJ_019001, OSJNBa0075G19.6	plastocyanin, chloroplast precursor, putative, expressed	GO:0003674,GO:0005488,GO:0006412,GO:0008150,GO:0009536,GO:0009579,GO:0009628	molecular_function|binding|translation|biological_process|plastid|thylakoid|response to abiotic stimulus	path:ko00195	Photosynthesis
LOC_Os06g01720	215	181	222	279	309	275	67	83	103	158	135	128	4.10207	3.67459	4.23675	5.0374	5.92438	5.09397	1.32915	1.63181	1.98451	3.4815	2.82767	2.71215		expressed protein
LOC_Os06g01870	10	12	12	9	4	10	133	103	135	19	44	50	1.5189	1.93945	1.82317	1.29363	0.610534	1.47465	21.0046	16.1211	20.7069	3.33295	7.3369	8.4341	CSLC7; Os05g0510800, LOC_Os05g43530; OJ1005_B11.7	expressed protein
LOC_Os06g02330	78	76	84	45	38	63	40	30	38	3	7	4	2.4323	2.52176	2.6201	1.32793	1.19077	1.90732	1.29693	0.963988	1.19663	0.108041	0.239636	0.138523		expressed protein
LOC_Os06g02410	1001	925	973	623	626	587	324	297	342	102	133	149	43.609	42.8795	42.4004	25.6843	27.4054	24.8278	14.6764	13.3329	15.046	5.13201	6.36098	7.20886	PCMP-E41; Synonyms=OTP80 {ECO:0000303|PubMed:19934379}; At5g59200; MNC17.11	expressed protein
LOC_Os06g02780	0	0	0	0	0	0	32	34	26	2	1	0	0	0	0	0	0	0	0.893258	0.940588	0.704886	0.062011	0.0294729	0	ASPG1; At3g18490; MYF24.22	aspartic protease, putative, expressed	GO:0003677,GO:0016787,GO:0019538	DNA binding|hydrolase activity|protein metabolic process
LOC_Os06g02800	0	0	0	0	1	0	41	37	55	7	5	5	0	0	0	0	0.0585564	0	2.48412	2.22169	3.23645	0.471083	0.319856	0.323566		expressed protein
LOC_Os06g02810	0	0	0	0	0	0	13	19	20	8	4	5	0	0	0	0	0	0	0.65612	0.950358	0.980366	0.448479	0.213156	0.269535		expressed protein
LOC_Os06g03500	11	5	9	21	14	12	19	20	18	2	3	4	0.183986	0.0889875	0.150574	0.332391	0.23531	0.194864	0.33043	0.344706	0.30403	0.0386338	0.0550863	0.0743004	At1g50180; F14I3.19	NBS-LRR disease resistance protein, putative, expressed	GO:0000166,GO:0005623,GO:0006950	nucleotide binding|cell|response to stress
LOC_Os06g04080	5	4	8	6	3	6	74	72	74	3	2	3	0.121061	0.103053	0.19375	0.137475	0.0729923	0.141041	1.86295	1.79637	1.80934	0.0838885	0.0531613	0.0806669	At2g27500; F10A12.18	glycosyl hydrolases family 17, putative, expressed	GO:0003824,GO:0005488,GO:0005886,GO:0005975,GO:0008152,GO:0016020,GO:0016787	catalytic activity|binding|plasma membrane|carbohydrate metabolic process|metabolic process|membrane|hydrolase activity
LOC_Os06g04360	112	88	94	57	56	64	24	27	34	12	2	4	2.69629	2.25422	2.26355	1.29856	1.35474	1.49585	0.600749	0.66979	0.826569	0.333637	0.0528577	0.106942		expressed protein
LOC_Os06g04370	31	46	35	34	28	25	20	11	18	4	5	4	0.63506	1.00271	0.717193	0.659128	0.576409	0.497224	0.426007	0.232206	0.372372	0.0946364	0.112448	0.0910022	TMK3 {ECO:0000303|PubMed:23613767}; Synonyms=BLK2 {ECO:0000303|PubMed:23921992}; At2g01820 {ECO:0000312|Araport:AT2G01820}; T23K3.1 {ECO:0000312|EMBL:AAD21776.1}	expressed protein	GO:0000166,GO:0005623,GO:0006464,GO:0007165,GO:0016301	nucleotide binding|cell|protein modification process|signal transduction|kinase activity
LOC_Os06g04480	366	337	351	227	184	209	177	172	152	30	38	41	19.1438	18.7562	18.3641	11.236	9.67131	10.6134	9.62619	9.2705	8.02866	1.81223	2.18203	2.38161	At4g22758; T12H17.150	expressed protein	GO:0003674	molecular_function
LOC_Os06g05450	143	150	171	312	292	294	0	1	0	7	2	4	17.5982	19.6422	21.0496	36.335	36.1106	35.1268	0	0.126812	0	0.994892	0.270204	0.546677		expressed protein
LOC_Os06g05560	33	35	44	26	21	27	94	101	107	26	14	32	0.973817	1.099	1.29877	0.726064	0.622734	0.773546	2.8842	3.07123	3.18859	0.886099	0.453546	1.0487		expressed protein
LOC_Os06g05950	749	663	742	946	900	906	308	321	325	682	715	769	21.5618	20.3087	21.3659	25.771	26.0354	25.3215	9.21906	9.52214	9.44795	22.6742	22.5964	24.5848		expressed protein	GO:0003674,GO:0005575,GO:0008150	molecular_function|cellular_component|biological_process
LOC_Os06g06150	0	0	0	0	0	0	6	12	7	0	1	2	0	0	0	0	0	0	0.415189	0.822941	0.470447	0	0.0730619	0.147819	ATL7; At4g10150; F28M11.70, T9A4.19	zinc finger, C3HC4 type domain containing protein, expressed	GO:0005488	binding
LOC_Os06g06390	39	49	40	46	39	53	12	17	10	6	1	1	0.637969	0.852898	0.6545	0.712083	0.64109	0.841724	0.204103	0.286557	0.165191	0.113353	0.0179583	0.0181666	RPP8L4; At5g48620; K15N18.9	NBS-LRR type disease resistance protein, putative, expressed	GO:0000166,GO:0005515,GO:0005886,GO:0006950,GO:0008219	nucleotide binding|protein binding|plasma membrane|response to stress|cell death
LOC_Os06g06520	25	34	42	17	18	26	77	79	108	33	21	32	0.85208	1.23306	1.43187	0.548311	0.616499	0.860345	2.72876	2.77456	3.7172	1.29897	0.78576	1.21124	At4g01130; F2N1.17, IG002N01.17	GDSL-like lipase/acylhydrolase, putative, expressed	GO:0005623,GO:0006629,GO:0008152,GO:0016787	cell|lipid metabolic process|metabolic process|hydrolase activity
LOC_Os06g06550	2	0	5	0	1	0	22	11	12	6	1	3	0.0628707	0	0.157218	0	0.0315892	0	0.719075	0.356318	0.380935	0.217829	0.0345103	0.104732	At3g02645; F16B3.28	plant protein of unknown function domain containing protein, expressed
LOC_Os06g06590	0	0	0	0	0	0	17	12	10	0	2	1	0	0	0	0	0	0	0.640429	0.44802	0.365882	0	0.0795516	0.0402372		expressed protein
LOC_Os06g07020	162	204	213	261	269	272	59	84	66	103	115	152	4.29223	5.75128	5.64499	6.54405	7.1621	6.99675	1.62538	2.29337	1.76589	3.15174	3.345	4.4725		ZOS6-01 - C2H2 zinc finger protein, expressed	GO:0003676,GO:0003700,GO:0005488,GO:0005622,GO:0006139,GO:0009058,GO:0009536	nucleic acid binding|sequence-specific DNA binding transcription factor activity|binding|intracellular|nucleobase, nucleoside, nucleotide and nucleic acid metabolic process|biosynthetic process|plastid
LOC_Os06g07650	3	1	0	0	0	0	26	32	40	2	1	6	0.128049	0.0454174	0	0	0	0	1.15389	1.40745	1.72412	0.0985896	0.0468582	0.284411	SRM1 {ECO:0000303|PubMed:26243618}; At5g08520 {ECO:0000312|Araport:AT5G08520}	myb-like DNA-binding domain, SHAQKYF class family protein, expressed	GO:0003677,GO:0003700,GO:0006139,GO:0009058	DNA binding|sequence-specific DNA binding transcription factor activity|nucleobase, nucleoside, nucleotide and nucleic acid metabolic process|biosynthetic process
LOC_Os06g07790	0	0	0	0	0	0	5	4	6	0	0	0	0	0	0	0	0	0	0.0934445	0.0740862	0.108906	0	0	0	pol	retrotransposon protein, putative, unclassified, expressed
LOC_Os06g08032	71	49	53	91	86	77	21	20	41	112	81	118	2.76881	2.03328	2.0674	3.35825	3.37018	2.9153	0.851505	0.803695	1.61462	5.04426	3.46776	5.1104	At5g05600 {ECO:0000312|Araport:AT5G05600}; MOP10.14 {ECO:0000312|EMBL:BAB11549.1}	flavonol synthase/flavanone 3-hydroxylase, putative, expressed	GO:0003824,GO:0005829,GO:0008150,GO:0008152	catalytic activity|cytosol|biological_process|metabolic process
LOC_Os06g08520	0	0	0	0	0	0	8	10	7	0	0	0	0	0	0	0	0	0	0.335506	0.415627	0.285119	0	0	0	POLAR; At4g31805; F28M20	transposon protein, putative, unclassified, expressed
LOC_Os06g08580	3	0	0	0	0	0	113	83	112	178	207	205	0.0841588	0	0	0	0	0	3.29603	2.39929	3.17284	5.76692	6.37498	6.38662	HST; Synonyms=HCT; At5g48930; K19E20.4	transferase family protein, putative, expressed	GO:0005829,GO:0008150,GO:0008152,GO:0009058,GO:0009987,GO:0016740,GO:0019748	cytosol|biological_process|metabolic process|biosynthetic process|cellular process|transferase activity|secondary metabolic process
LOC_Os06g09120	393	326	387	311	317	318	21	18	22	8	3	6	10.1624	8.96994	10.0099	7.61033	8.23729	7.98346	0.564623	0.479628	0.574487	0.238913	0.0851641	0.172304	GLR2.6; At5g11180; F2I11_70	glutamate receptor 2.8 precursor, putative, expressed	GO:0005215,GO:0005623,GO:0006810,GO:0009628,GO:0009987,GO:0016020,GO:0019725	transporter activity|cell|transport|response to abiotic stimulus|cellular process|membrane|cellular homeostasis
LOC_Os06g10109	2	1	0	9	2	4	11	5	9	94	95	90	0.223803	0.11907	0	0.953051	0.224898	0.434565	1.27986	0.576544	1.01702	12.1481	11.6705	11.1845		expressed protein
LOC_Os06g10230	19	11	7	9	6	3	43	37	47	0	2	2	0.261642	0.16118	0.0964198	0.117283	0.083028	0.0401082	0.61568	0.525027	0.653586	0	0.0302352	0.0305859	At5g63930; MBM17.3	receptor-like protein kinase 5 precursor, putative, expressed	GO:0000003,GO:0004871,GO:0004872,GO:0005739,GO:0006464,GO:0006810,GO:0006950,GO:0007165,GO:0007275,GO:0009607,GO:0009653,GO:0009791,GO:0009987,GO:0016043,GO:0016049,GO:0016301	reproduction|signal transducer activity|receptor activity|mitochondrion|protein modification process|transport|response to stress|signal transduction|multicellular organismal development|response to biotic stimulus|anatomical structure morphogenesis|post-embryonic development|cellular process|cellular component organization|cell growth|kinase activity
LOC_Os06g10600	9	7	14	4	7	4	23	37	31	7	5	12	0.21739	0.179913	0.338252	0.0914314	0.169909	0.0938029	0.577642	0.920929	0.756156	0.195272	0.132586	0.321897	HDG12; Synonyms=HDGL2-12; At1g17920; F2H15.14	homeobox and START domains containing protein, putative, expressed	GO:0003700,GO:0005634,GO:0006139,GO:0007275,GO:0009058,GO:0009653,GO:0016043,GO:0030154	sequence-specific DNA binding transcription factor activity|nucleus|nucleobase, nucleoside, nucleotide and nucleic acid metabolic process|multicellular organismal development|biosynthetic process|anatomical structure morphogenesis|cellular component organization|cell differentiation
LOC_Os06g10700	0	0	0	0	0	0	15	6	5	0	1	0	0	0	0	0	0	0	2.71085	1.07463	0.877613	0	0.190815	0		expressed protein
LOC_Os06g10850	0	0	0	0	3	1	7	5	6	29	17	21	0	0	0	0	0.0876831	0.028238	0.211693	0.149855	0.176229	0.974132	0.542817	0.678317		lipase, putative, expressed	GO:0005575,GO:0006629,GO:0016787	cellular_component|lipid metabolic process|hydrolase activity
LOC_Os06g10910	3	0	0	0	0	0	30	25	20	8	8	14	0.0855829	0	0	0	0	0	0.889857	0.734907	0.576166	0.263573	0.250545	0.443539	FUT7; At1g14070; F16A14.19, F16A14.28, F7A19.15	xyloglucan fucosyltransferase, putative, expressed	GO:0005975,GO:0008152,GO:0009058,GO:0009987,GO:0016020,GO:0016740	carbohydrate metabolic process|metabolic process|biosynthetic process|cellular process|membrane|transferase activity
LOC_Os06g11500	1266	1183	1196	1136	1105	1093	37	47	39	9	7	11	13.9083	13.829	13.1427	11.8101	12.1989	11.6578	0.422643	0.532064	0.432669	0.11419	0.0844242	0.134205	MCM9; Os06g0218500, LOC_Os06g11500; P0436F11.6, P0644A02.30	MCM9 - Putative minichromosome maintenance MCM family subunit 9, expressed	GO:0000166,GO:0003677,GO:0006139,GO:0006259,GO:0009056,GO:0009058,GO:0016787	nucleotide binding|DNA binding|nucleobase, nucleoside, nucleotide and nucleic acid metabolic process|DNA metabolic process|catabolic process|biosynthetic process|hydrolase activity
LOC_Os06g11510	12	10	7	7	4	4	24	21	21	4	3	4	0.574223	0.509173	0.335052	0.316982	0.192344	0.185831	1.19411	1.03549	1.01478	0.221057	0.157598	0.212568		expressed protein	GO:0003674,GO:0008150	molecular_function|biological_process
LOC_Os06g11800	1640	1599	1648	1376	1425	1354	712	787	773	263	295	268	65.1101	67.5491	65.4451	51.6965	56.8512	52.1894	29.3913	32.1963	30.991	12.0588	12.8575	11.8162	ANN2; Synonyms=ANNAT2; At5g65020; MXK3.27	annexin, putative, expressed	GO:0000166,GO:0003824,GO:0005488,GO:0005515,GO:0005575,GO:0005576,GO:0005618,GO:0005739,GO:0005773,GO:0005829,GO:0005886,GO:0006950,GO:0008150,GO:0008152,GO:0008289,GO:0009536,GO:0009579,GO:0009628,GO:0009719,GO:0016020	nucleotide binding|catalytic activity|binding|protein binding|cellular_component|extracellular region|cell wall|mitochondrion|vacuole|cytosol|plasma membrane|response to stress|biological_process|metabolic process|lipid binding|plastid|thylakoid|response to abiotic stimulus|response to endogenous stimulus|membrane
LOC_Os06g11840	1	1	2	1	3	1	8	4	9	0	1	1	0.0308788	0.0328569	0.0617739	0.0292212	0.0930896	0.0299791	0.256853	0.127276	0.280643	0	0.0338993	0.0342925	TPPB; At1g78090; T11I11.2	trehalose phosphatase, putative, expressed	GO:0005975,GO:0008152,GO:0009058,GO:0009987,GO:0016787	carbohydrate metabolic process|metabolic process|biosynthetic process|cellular process|hydrolase activity	path:ko00500	Starch and sucrose metabolism
LOC_Os06g12170	1573	1423	1487	1532	1369	1437	96	117	139	49	40	56	22.2115	21.3806	21.0027	20.4713	19.4255	19.6999	1.40946	1.7024	1.98205	0.79908	0.620067	0.878163	At3g55350 {ECO:0000312|Araport:AT3G55350}; T22E16.10 {ECO:0000312|EMBL:CAB75893.1}	expressed protein
LOC_Os06g12320	31	37	23	17	11	21	86	105	131	5	7	5	1.06375	1.35097	0.789441	0.552031	0.379306	0.699608	3.06838	3.71273	4.53942	0.198149	0.263697	0.19054	ANT1 {ECO:0000303|PubMed:11299361}; At3g11900 {ECO:0000312|Araport:AT3G11900}; F26K24.19 {ECO:0000312|EMBL:AAF23206.1}	transmembrane amino acid transporter protein, putative, expressed	GO:0005215,GO:0006810,GO:0009987,GO:0016020	transporter activity|transport|cellular process|membrane
LOC_Os06g13040	0	0	0	0	2	0	4	1	9	0	0	0	0	0	0	0	0.0794171	0	0.164345	0.0407184	0.359136	0	0	0	XTH1; At4g13080; F25G13.170	glycosyl hydrolases family 16, putative, expressed	GO:0005576,GO:0005618,GO:0005623,GO:0005975,GO:0008152,GO:0009987,GO:0016740,GO:0016787	extracellular region|cell wall|cell|carbohydrate metabolic process|metabolic process|cellular process|transferase activity|hydrolase activity
LOC_Os06g13280	0	0	0	1	0	2	53	64	46	12	6	3	0	0	0	0.0462457	0	0.0948905	2.69304	3.22286	2.27009	0.677268	0.321896	0.162815	ASMT2 {ECO:0000303|PubMed:24033370}; Os10g0118200 {ECO:0000312|EMBL:BAF25973.1}, LOC_Os10g02880 {ECO:0000312|EMBL:AAP51892.1}; OsJ_30548 {ECO:0000312|EMBL:EAZ15134.1}, OSJNBa0023I19.21 {ECO:0000312|EMBL:AAL34948.1}, OSJNBa0079B05.4 {ECO:0000312|EMBL:AAL31649.1}	O-methyltransferase, putative, expressed	GO:0005515,GO:0005829,GO:0008152,GO:0009987,GO:0016740	protein binding|cytosol|metabolic process|cellular process|transferase activity
LOC_Os06g13320	2	2	0	6	5	2	7	15	4	31	38	28	0.059296	0.0630945	0	0.168339	0.148965	0.0575684	0.215788	0.458262	0.119759	1.06146	1.23683	0.921917	At1g34300; F23M19.5	protein kinase, putative, expressed	GO:0005515,GO:0005886,GO:0006464,GO:0008152,GO:0009987,GO:0016301,GO:0030246	protein binding|plasma membrane|protein modification process|metabolic process|cellular process|kinase activity|carbohydrate binding
LOC_Os06g13710	12	15	9	3	9	9	40	30	28	6	7	7	1.22617	1.6309	0.91987	0.290087	0.924126	0.892833	4.24974	3.15876	2.88921	0.708053	0.785231	0.794339		glycosyltransferase, putative, expressed	GO:0008150,GO:0008152,GO:0016740	biological_process|metabolic process|transferase activity
LOC_Os06g13740	0	1	3	0	0	0	13	18	31	5	0	5	0	0.0213824	0.0603014	0	0	0	0.271624	0.372727	0.629078	0.11604	0	0.111583	FRS3; At2g27110; T20P8.16	transposon protein, putative, unclassified, expressed
LOC_Os06g13750	0	1	2	2	0	0	14	11	12	0	0	1	0	0.0226514	0.0425866	0.0402899	0	0	0.309877	0.241295	0.257965	0	0	0.023641		expressed protein
LOC_Os06g13900	2	1	1	0	0	0	12	12	12	0	1	0	0.0428458	0.0227953	0.0214286	0	0	0	0.267296	0.264903	0.259604	0	0.0235184	0	FRS3; At2g27110; T20P8.16	transposon protein, putative, unclassified, expressed
LOC_Os06g14200	30	14	34	23	25	23	75	62	82	21	13	18	2.6904	1.33595	3.04992	1.95191	2.25297	2.00254	6.99343	5.72946	7.4261	2.175	1.27988	1.79269	XBAT34; At4g14365; dl3220c, FCAALL.222	zinc finger, C3HC4 type domain containing protein, expressed	GO:0005488,GO:0005623	binding|cell
LOC_Os06g14460	3	4	7	0	3	2	19	14	15	0	3	5	0.0998279	0.141631	0.232993	0	0.100316	0.0646129	0.657382	0.480049	0.50405	0	0.109593	0.184773		chromosome condensation protein like, putative, expressed	GO:0000003,GO:0005488,GO:0005575,GO:0006259,GO:0007049,GO:0009790,GO:0009791,GO:0016043	reproduction|binding|cellular_component|DNA metabolic process|cell cycle|embryo development|post-embryonic development|cellular component organization
LOC_Os06g15390	28	34	45	22	17	19	121	129	122	35	36	48	1.88579	2.43657	3.03153	1.40215	1.15054	1.24236	8.47331	8.95264	8.29748	2.72237	2.66175	3.59016	acyP; RPA3173	acylphosphatase, putative, expressed	GO:0008150,GO:0008152,GO:0016787	biological_process|metabolic process|hydrolase activity	path:ko00620,path:ko00627	Pyruvate metabolism|Aminobenzoate degradation
LOC_Os06g16150	0	0	0	0	2	1	24	12	21	67	68	70	0	0	0	0	0.0749108	0.0361871	0.93012	0.460896	0.790434	2.88413	2.78249	2.89755	TBL20; At3g02440; F16B3.7	expressed protein	GO:0005623,GO:0008150	cell|biological_process
LOC_Os06g16330	1008	982	1027	819	803	776	334	350	379	116	140	167	19.7613	20.4848	20.1391	15.1941	15.8194	14.7698	6.80824	7.07049	7.50318	2.62638	3.01309	3.63588	NIK1 {ECO:0000303|PubMed:15489295}; At5g16000 {ECO:0000312|Araport:AT5G16000}; F1N13_140 {ECO:0000312|EMBL:CAC01799.1}	BRASSINOSTEROID INSENSITIVE 1-associated receptor kinase 1 precursor, putative, expressed	GO:0005515,GO:0005886,GO:0006950,GO:0008152,GO:0009607,GO:0009987,GO:0016301	protein binding|plasma membrane|response to stress|metabolic process|response to biotic stimulus|cellular process|kinase activity
LOC_Os06g17090	9	3	5	7	9	5	0	0	2	14	5	11	0.411215	0.145853	0.228513	0.302665	0.413227	0.221797	0	0	0.0922802	0.738754	0.2508	0.558159	UGT89A2; At5g03490; F12E4.260	UDP-glycosyltransferase, putative, expressed	GO:0005575,GO:0008152,GO:0016740	cellular_component|metabolic process|transferase activity
LOC_Os06g17490	0	2	3	0	0	0	7	9	12	0	1	0	0	0.0420138	0.0592422	0	0	0	0.14369	0.18309	0.239237	0	0.0216733	0	LECRK82 {ECO:0000303|PubMed:19773388}; At5g03140 {ECO:0000312|Araport:AT5G03140}; F15A17.170 {ECO:0000312|EMBL:CAB86081.1}	expressed protein	GO:0005623,GO:0006464,GO:0008152,GO:0009987,GO:0016301	cell|protein modification process|metabolic process|cellular process|kinase activity
LOC_Os06g18010	422	374	422	305	326	338	107	81	91	361	409	371	13.1594	12.4097	13.1629	9.00039	10.2155	10.2329	3.46929	2.60277	2.86561	13.001	14.0016	12.848	CGT {ECO:0000305}; Os06g0288300 {ECO:0000312|EMBL:BAS97297.1}, LOC_Os06g18010 {ECO:0000305}; B1197G05.8 {ECO:0000312|EMBL:BAD69345.1}, b29O05.13 {ECO:0000312|EMBL:ABE02743.1}, OsJ_21017 {ECO:0000312|EMBL:EEE65546.1}, P0649C11.32 {ECO:0000312|EMBL:BAD69117.1}	UDP-glucoronosyl and UDP-glucosyl transferase domain containing protein, expressed	GO:0005829,GO:0008152,GO:0016740	cytosol|metabolic process|transferase activity
LOC_Os06g20040	28	26	34	18	13	15	64	63	65	14	9	18	0.739543	0.73071	0.898254	0.4499	0.345039	0.384641	1.7576	1.71464	1.73369	0.42705	0.260963	0.527979	ASPG1; At3g18490; MYF24.22	aspartic proteinase nepenthesin-2 precursor, putative, expressed	GO:0003677,GO:0016787,GO:0019538	DNA binding|hydrolase activity|protein metabolic process
LOC_Os06g20310	158	132	159	150	135	132	24	18	37	3	5	2	2.67276	2.37598	2.69039	2.40122	2.29486	2.16788	0.422132	0.313764	0.632058	0.0586097	0.0928546	0.0375726		expressed protein
LOC_Os06g20890	1	0	0	1	0	0	5	5	9	72	55	88	0.0901595	0	0	0.0853197	0	0	0.468722	0.464524	0.819419	7.49703	5.44383	8.81115		retrotransposon protein, putative, unclassified, expressed
LOC_Os06g21210	129	137	149	84	75	77	30	22	16	50	36	31	8.31178	9.39272	9.60297	5.12179	4.85608	4.81675	2.00983	1.46068	1.04106	3.72066	2.54646	2.21822		glycine rich protein family protein, putative, expressed
LOC_Os06g22370	3	7	1	0	3	1	16	18	17	7	4	0	0.172626	0.428598	0.0575573	0	0.173471	0.0558656	0.95728	1.0673	0.987839	0.465188	0.252683	0		expressed protein
LOC_Os06g22430	0	0	0	0	0	0	7	6	6	1	0	1	0	0	0	0	0	0	0.110484	0.0938528	0.0919755	0.0175313	0	0.0168581		transposon protein, putative, CACTA, En/Spm sub-class, expressed
LOC_Os06g23114	2694	2496	2774	1684	1755	1856	149	143	145	36	50	39	54.8114	54.0361	56.454	32.423	35.8815	36.6615	3.15205	2.99803	2.97915	0.845904	1.11679	0.881204	At1g62810; F23N19.18	copper methylamine oxidase precursor, putative, expressed	GO:0003824,GO:0005488,GO:0005623,GO:0008152	catalytic activity|binding|cell|metabolic process	path:ko00260,path:ko00350,path:ko00360,path:ko00410,path:ko00950,path:ko00960	Glycine, serine and threonine metabolism|Tyrosine metabolism|Phenylalanine metabolism|beta-Alanine metabolism|Isoquinoline alkaloid biosynthesis|Tropane, piperidine and pyridine alkaloid biosynthesis
LOC_Os06g23190	694	671	763	1312	1315	1161	246	267	313	454	507	426	11.4265	11.7555	12.5659	20.4421	21.757	18.5586	4.21135	4.52993	5.20414	8.63285	9.16413	7.78935	At3g47110; F13I12.160	receptor-like protein kinase 5 precursor, putative, expressed	GO:0000166,GO:0005623,GO:0006464,GO:0007165,GO:0016301	nucleotide binding|cell|protein modification process|signal transduction|kinase activity
LOC_Os06g23570	7	12	8	3	1	4	66	62	71	6	7	2	0.314717	0.574076	0.359771	0.127638	0.0451795	0.174599	3.08531	2.87237	3.22353	0.311543	0.345501	0.0998597		expressed protein	GO:0005488,GO:0005575,GO:0008150	binding|cellular_component|biological_process
LOC_Os06g23600	3	10	4	7	3	9	16	17	27	8	4	3	0.199656	0.708153	0.266278	0.440856	0.200633	0.581516	1.10717	1.16583	1.81458	0.614888	0.292247	0.221728		expressed protein	GO:0005488,GO:0005575,GO:0008150	binding|cellular_component|biological_process
LOC_Os06g24990	0	0	0	0	0	0	24	11	22	66	101	93	0	0	0	0	0	0	2.24586	1.02013	1.99946	6.86005	9.97906	9.29521	XIPI	xylanase inhibitor protein 1 precursor, putative, expressed	GO:0003824,GO:0005488,GO:0005623,GO:0006950,GO:0007154,GO:0008152,GO:0009628,GO:0009991,GO:0016787	catalytic activity|binding|cell|response to stress|cell communication|metabolic process|response to abiotic stimulus|response to extracellular stimulus|hydrolase activity
LOC_Os06g28000	5	3	3	0	5	4	16	21	18	5	7	6	0.132338	0.0844892	0.0794236	0	0.132985	0.102786	0.440319	0.572743	0.481103	0.152837	0.203396	0.176361		carboxyl-terminal peptidase, putative, expressed	GO:0005623,GO:0008150	cell|biological_process
LOC_Os06g28480	2	10	7	4	3	1	13	20	22	4	3	2	0.0455056	0.242104	0.159312	0.0861257	0.0685924	0.0220899	0.307547	0.468912	0.505486	0.105109	0.0749353	0.0505363	RCH2; At3g24240; K13K6.1	polygalacturonase inhibitor 1 precursor, putative, expressed	GO:0007165	signal transduction
LOC_Os06g28950	186	190	222	262	234	197	51	75	58	133	107	121	10.9904	11.9459	13.121	14.6501	13.8943	11.3012	3.13332	4.56655	3.46083	9.07606	6.94088	7.94007		expressed protein	GO:0009536	plastid
LOC_Os06g29580	3	0	0	2	0	0	8	5	7	1	1	0	0.0608658	0	0	0.038399	0	0	0.168762	0.104532	0.143417	0.0234313	0.0222732	0	Tf2-11; SPBC1289.17, SPBC8E4.11c	retrotransposon protein, putative, Ty3-gypsy subclass, expressed
LOC_Os06g30090	0	0	1	0	0	0	6	4	8	1	0	0	0	0	0.0571671	0	0	0	0.356546	0.235569	0.461714	0.0660049	0	0	BHLH86; Synonyms=EN113; At5g37800; K22F20.8	helix-loop-helix DNA-binding domain containing protein, expressed	GO:0003677,GO:0003700,GO:0005739,GO:0006139,GO:0007275,GO:0009058,GO:0009653,GO:0016043,GO:0030154	DNA binding|sequence-specific DNA binding transcription factor activity|mitochondrion|nucleobase, nucleoside, nucleotide and nucleic acid metabolic process|multicellular organismal development|biosynthetic process|anatomical structure morphogenesis|cellular component organization|cell differentiation
LOC_Os06g30120	0	0	0	0	1	0	12	6	6	1	0	0	0	0	0	0	0.0901187	0	1.11895	0.554464	0.543373	0.103572	0	0		retrotransposon protein, putative, unclassified, expressed
LOC_Os06g30280	23	23	21	19	7	13	485	401	398	55	40	57	1.5187	1.61599	1.38701	1.18724	0.464476	0.833389	33.2982	27.2845	26.5387	4.19424	2.89958	4.17983		expressed protein
LOC_Os06g30860	0	0	2	0	2	0	14	8	7	0	0	1	0	0	0.0972005	0	0.0976502	0	0.70727	0.400535	0.343458	0	0	0.0539588	WRKY29; At4g23550; F9D16.20	WRKY31, expressed	GO:0003700,GO:0005515,GO:0005634,GO:0006139,GO:0006950,GO:0007165,GO:0009058,GO:0009607,GO:0009719	sequence-specific DNA binding transcription factor activity|protein binding|nucleus|nucleobase, nucleoside, nucleotide and nucleic acid metabolic process|response to stress|signal transduction|biosynthetic process|response to biotic stimulus|response to endogenous stimulus
LOC_Os06g31060	1	1	1	0	0	0	307	261	300	30	22	41	0.0748217	0.0796148	0.0748415	0	0	0	23.8836	20.1231	22.6673	2.59235	1.80709	3.40683	Os12g0269200, LOC_Os12g16890	PROLM23 - Prolamin precursor, expressed
LOC_Os06g31630	0	0	0	0	0	0	4	5	2	35	23	53	0	0	0	0	0	0	0.103423	0.128121	0.0502233	1.00516	0.627887	1.46365		retrotransposon protein, putative, Ty3-gypsy subclass
LOC_Os06g31890	0	0	0	0	0	0	19	17	7	1	0	2	0	0	0	0	0	0	1.22454	1.08583	0.438161	0.0715862	0	0.137674		THION3 - Plant thionin family protein precursor, expressed	GO:0005102,GO:0005623,GO:0006950	receptor binding|cell|response to stress
LOC_Os06g31960	0	0	0	0	0	0	4	1	6	0	0	0	0	0	0	0	0	0	0.257481	0.0637939	0.375107	0	0	0	THI2	THION5 - Plant thionin family protein precursor, expressed	GO:0005102,GO:0005623,GO:0006950	receptor binding|cell|response to stress
LOC_Os06g32020	0	0	0	0	0	0	17	29	11	0	0	0	0	0	0	0	0	0	1.08106	1.82765	0.679381	0	0	0	THI2	THION6 - Plant thionin family protein precursor, expressed	GO:0005102,GO:0005623,GO:0006950	receptor binding|cell|response to stress
LOC_Os06g32240	0	0	0	0	0	0	22	33	28	1	0	3	0	0	0	0	0	0	1.15238	1.71309	1.42446	0.0581816	0	0.167842	THI2	THION9 - Plant thionin family protein precursor, expressed	GO:0005102,GO:0005623,GO:0006950	receptor binding|cell|response to stress
LOC_Os06g32600	0	0	0	0	0	0	44	45	50	6	11	13	0	0	0	0	0	0	2.94026	2.98016	3.24505	0.445344	0.776108	0.927858		THION15 - Plant thionin family protein precursor, expressed	GO:0005102,GO:0005623,GO:0006950,GO:0007165,GO:0009719	receptor binding|cell|response to stress|signal transduction|response to endogenous stimulus
LOC_Os06g32860	0	0	0	0	0	0	35	25	21	2	5	2	0	0	0	0	0	0	0.700407	0.495811	0.40815	0.0444554	0.105645	0.0427482	Os04g0499300, LOC_Os04g42140; OSJNBa0029H02.9	zinc finger C-x8-C-x5-C-x3-H type family protein, expressed	GO:0003723,GO:0005488,GO:0005634,GO:0005737,GO:0005829,GO:0006139,GO:0006412,GO:0008135	RNA binding|binding|nucleus|cytoplasm|cytosol|nucleobase, nucleoside, nucleotide and nucleic acid metabolic process|translation|translation factor activity, nucleic acid binding	path:ko03013	RNA transport
LOC_Os06g32944	1	0	0	0	0	0	14	10	16	1	3	7	0.0277909	0	0	0	0	0	0.404543	0.286372	0.449029	0.0320958	0.0915281	0.216043	GSTT3; Synonyms=GST10C; At5g41220; K1O13.1	transposon protein, putative, Pong sub-class, expressed
LOC_Os06g32990	1	0	2	1	2	1	24	25	20	95	117	105	0.0366252	0	0.0732699	0.0346592	0.0736089	0.0355582	0.913956	0.943512	0.739712	4.01837	4.70432	4.27079	PER36; Synonyms=P36; At3g50990; F24M12.30	peroxidase precursor, putative, expressed	GO:0003824,GO:0005488,GO:0005623,GO:0006950,GO:0008152	catalytic activity|binding|cell|response to stress|metabolic process
LOC_Os06g33690	10	6	6	3	1	8	73	51	74	9	11	3	0.546215	0.348723	0.327815	0.155068	0.0548887	0.42424	4.14591	2.87052	4.08175	0.567742	0.659608	0.18198	PYL8; Synonyms=ABIP1, RCAR3; At5g53160; MFH8.10	CAPIP1, putative, expressed	GO:0003674,GO:0004872,GO:0005515,GO:0005634,GO:0005737,GO:0006950,GO:0007165,GO:0009719	molecular_function|receptor activity|protein binding|nucleus|cytoplasm|response to stress|signal transduction|response to endogenous stimulus	path:ko04075	Plant hormone signal transduction
LOC_Os06g34950	26	24	23	35	11	35	13	10	7	0	0	2	3.00243	2.94902	2.6567	3.82478	1.27648	3.92398	1.56091	1.18995	0.8163	0	0	0.256489		expressed protein
LOC_Os06g35090	1	0	2	0	0	0	6	5	7	0	0	0	0.059716	0	0.119464	0	0	0	0.372542	0.307672	0.422125	0	0	0		expressed protein
LOC_Os06g35574	33	31	23	25	14	17	15	13	11	22	20	30	1.85871	1.85792	1.29581	1.33253	0.792402	0.92962	0.878461	0.754516	0.625666	1.43109	1.23668	1.87654		mki67 protein, putative, expressed	GO:0000166,GO:0003676,GO:0003677,GO:0005634,GO:0006139,GO:0006259,GO:0006950,GO:0008152,GO:0009056,GO:0009628,GO:0016787	nucleotide binding|nucleic acid binding|DNA binding|nucleus|nucleobase, nucleoside, nucleotide and nucleic acid metabolic process|DNA metabolic process|response to stress|metabolic process|catabolic process|response to abiotic stimulus|hydrolase activity
LOC_Os06g35850	108	109	99	83	74	69	19	29	29	51	44	38	1.8941	2.0341	1.73672	1.37751	1.30416	1.17486	0.34647	0.524088	0.513605	1.03299	0.847153	0.740118	At1g34300; F23M19.5	lectin protein kinase family protein, putative, expressed	GO:0005515,GO:0005886,GO:0006464,GO:0008152,GO:0009987,GO:0016301,GO:0030246	protein binding|plasma membrane|protein modification process|metabolic process|cellular process|kinase activity|carbohydrate binding
LOC_Os06g36070	16	28	24	48	39	37	79	98	90	23	13	18	0.572328	1.06573	0.858719	1.62482	1.40187	1.28495	2.93823	3.61225	3.25102	0.950163	0.510503	0.715049		expressed protein	GO:0003674,GO:0005575,GO:0008150	molecular_function|cellular_component|biological_process
LOC_Os06g36210	1	0	1	0	0	1	4	6	8	0	0	0	0.0212698	0	0.0212754	0	0	0.0206501	0.0884618	0.131504	0.171832	0	0	0	AAP4; At5g63850; MGI19.5	amino acid transporter, putative, expressed	GO:0005215,GO:0006810,GO:0009987,GO:0016020	transporter activity|transport|cellular process|membrane
LOC_Os06g36880	48	32	65	82	75	85	26	14	21	48	68	46	1.6004	1.13529	2.16779	2.58726	2.51287	2.75148	0.901354	0.480998	0.707066	1.84831	2.48902	1.70328	RCS3; Os03g0747800 {ECO:0000312|EMBL:BAF13176.1}, LOC_Os03g53650 {ECO:0000312|EMBL:ABF98862.1}; OJ1124_H03.2, OSJNBa0069E14.1	cysteine synthase, putative, expressed	GO:0000166,GO:0003824,GO:0005488,GO:0005515,GO:0005739,GO:0007275,GO:0009058,GO:0009536,GO:0009856,GO:0009987	nucleotide binding|catalytic activity|binding|protein binding|mitochondrion|multicellular organismal development|biosynthetic process|plastid|pollination|cellular process	path:ko00270,path:ko00920,path:ko01200,path:ko01230	Cysteine and methionine metabolism|Sulfur metabolism|Carbon metabolism|Biosynthesis of amino acids
LOC_Os06g37140	13	15	14	8	19	19	256	248	197	38	31	16	0.535015	0.656871	0.576322	0.311566	0.78577	0.759163	10.9546	10.5172	8.1873	1.80614	1.4006	0.731275		retrotransposon protein, putative, Ty3-gypsy subclass, expressed
LOC_Os06g37224	23	29	15	23	40	30	42	44	67	213	219	210	0.645218	0.865651	0.420906	0.610582	1.12761	0.817069	1.22507	1.27192	1.89804	6.90086	6.74455	6.54239	KO; Synonyms=CYP701A3, GA3, KO1; At5g25900; T1N24.23	cytochrome P450, putative, expressed	GO:0005623,GO:0005783,GO:0006629,GO:0007165,GO:0009058,GO:0009536,GO:0009719,GO:0009987,GO:0016020,GO:0019825	cell|endoplasmic reticulum|lipid metabolic process|signal transduction|biosynthetic process|plastid|response to endogenous stimulus|cellular process|membrane|oxygen binding
LOC_Os06g37280	0	0	0	0	4	0	7	10	6	11	37	38	0	0	0	0	0.193811	0	0.350938	0.49685	0.292147	0.612543	1.95853	2.0348		expressed protein
LOC_Os06g37680	1	1	1	0	0	0	26	22	14	6	2	2	0.073731	0.0784543	0.0737505	0	0	0	1.99323	1.67147	1.04239	0.510913	0.161886	0.163764		expressed protein
LOC_Os06g37760	0	0	0	0	0	0	19	15	14	1	6	3	0	0	0	0	0	0	0.484119	0.378776	0.346453	0.0283015	0.161416	0.081644	Os05g0583200, LOC_Os05g50640; OSJNBb0035N21.10	transposon protein, putative, unclassified, expressed
LOC_Os06g38410	0	0	0	0	0	0	11	10	15	92	92	96	0	0	0	0	0	0	0.258488	0.232885	0.34234	2.4013	2.28261	2.40948		retrotransposon protein, putative, Ty3-gypsy subclass, expressed
LOC_Os06g38490	26	27	32	48	38	41	11	7	8	47	55	50	0.453315	0.500906	0.558074	0.791964	0.665779	0.694016	0.199413	0.125763	0.140854	0.946389	1.05274	0.968133	At3g47110; F13I12.160	retrotransposon protein, putative, unclassified, expressed
LOC_Os06g39210	1	0	0	0	0	0	11	13	12	0	0	1	0.0220678	0	0	0	0	0	0.252398	0.295617	0.267419	0	0	0.0245075		transposon protein, putative, unclassified, expressed
LOC_Os06g39270	46	51	48	81	75	73	17	21	18	1	7	6	1.33793	1.57838	1.39647	2.22945	2.19208	2.06137	0.514111	0.629392	0.528688	0.0335908	0.223513	0.193805	UGT75B2; Synonyms=UGT2; At1g05530; T25N20.18	UDP-glucoronosyl and UDP-glucosyl transferase domain containing protein, expressed	GO:0008152,GO:0009536,GO:0016740	metabolic process|plastid|transferase activity
LOC_Os06g40160	12	24	19	13	10	4	30	33	44	3	15	12	0.698451	1.48639	1.10617	0.716037	0.58489	0.226034	1.81555	1.97923	2.58618	0.201661	0.958464	0.775665		expressed protein
LOC_Os06g40370	901	841	879	752	682	714	1706	1747	1701	695	680	615	23.3225	23.1639	22.759	18.4207	17.74	17.9435	45.9158	46.5982	44.4637	20.7769	19.3236	17.6792	CIPK8; Synonyms=PKS11, SnRK3.13; At4g24400; T22A6.230	CAMK_KIN1/SNF1/Nim1_like.27 - CAMK includes calcium/calmodulin depedent protein kinases, expressed	GO:0005515,GO:0005773,GO:0006464,GO:0006950,GO:0008152,GO:0009628,GO:0009987,GO:0016020,GO:0016301	protein binding|vacuole|protein modification process|response to stress|metabolic process|response to abiotic stimulus|cellular process|membrane|kinase activity
LOC_Os06g41090	1304	1430	1494	717	665	706	485	480	515	99	126	96	24.786	28.9222	28.405	12.8969	12.702	13.0285	9.58528	9.40151	9.88527	2.17325	2.62924	2.02647	CAR4 {ECO:0000303|PubMed:25465408}; Synonyms=C2, GAP1 {ECO:0000303|PubMed:23550829}; At3g17980 {ECO:0000312|Araport:AT3G17980}; MEB5.18 {ECO:0000312|EMBL:BAB02719.1}	anthranilate phosphoribosyltransferase, putative, expressed	GO:0003674,GO:0005575,GO:0008150	molecular_function|cellular_component|biological_process
LOC_Os06g41860	0	1	3	0	1	0	23	31	24	3	4	2	0	0.059535	0.167897	0	0.0562245	0	1.33803	1.78729	1.35603	0.193853	0.245695	0.124272	AHL19 {ECO:0000303|PubMed:15604740}; At3g04570 {ECO:0000312|Araport:AT3G04570}; F7O18.4 {ECO:0000312|EMBL:AAF04888.1}	DNA binding protein, putative, expressed	GO:0003674,GO:0005575,GO:0006950,GO:0009607	molecular_function|cellular_component|response to stress|response to biotic stimulus
LOC_Os06g42690	2	1	0	0	0	0	12	13	9	0	1	0	0.192684	0.102514	0	0	0	0	1.20207	1.29058	0.875607	0	0.105766	0		bZIP transcription factor domain containing protein, expressed
LOC_Os06g43370	12	12	12	32	17	17	43	38	35	151	180	173	0.373051	0.396949	0.373149	0.941401	0.531074	0.513091	1.38992	1.2173	1.09877	5.42137	6.14312	5.97271	CYP71D20	cytochrome P450, putative, expressed	GO:0003674,GO:0003824,GO:0005488,GO:0005623,GO:0008152,GO:0009607,GO:0019825	molecular_function|catalytic activity|binding|cell|metabolic process|response to biotic stimulus|oxygen binding
LOC_Os06g43810	684	675	709	1212	1251	1205	215	214	180	534	492	506	51.9465	54.5469	53.8594	87.1045	95.4722	88.8476	16.9774	16.7471	13.8046	46.8367	41.02	42.6765		expressed protein	GO:0003674,GO:0008150	molecular_function|biological_process
LOC_Os06g43910	5	3	4	8	9	6	8	11	15	1	0	3	0.121294	0.0774383	0.0970606	0.183652	0.219397	0.141312	0.201786	0.274972	0.367461	0.0280165	0	0.0808217	RR23 {ECO:0000303|PubMed:17284581}; Synonyms=ORR3 {ECO:0000303|PubMed:16919402}; Os02g0796500 {ECO:0000312|EMBL:BAF10303.1}, LOC_Os02g55320 {ECO:0000305}; OJ1004_E04.14 {ECO:0000312|EMBL:BAD19083.1}, OJ1695_H09.29 {ECO:0000312|EMBL:BAD19284.1}, OsJ_08721 {ECO:0000312|EMBL:EEE57977.1}	two-component response regulator, putative, expressed	GO:0003700,GO:0004871,GO:0005634,GO:0006139,GO:0007165,GO:0007275,GO:0009058,GO:0009719,GO:0009987,GO:0019748	sequence-specific DNA binding transcription factor activity|signal transducer activity|nucleus|nucleobase, nucleoside, nucleotide and nucleic acid metabolic process|signal transduction|multicellular organismal development|biosynthetic process|response to endogenous stimulus|cellular process|secondary metabolic process	path:ko04075	Plant hormone signal transduction
LOC_Os06g44275	3	4	0	1	0	1	13	20	14	1	1	1	0.136088	0.193075	0	0.0429277	0	0.0440411	0.613163	0.934881	0.641327	0.0523895	0.0498	0.0503777	SIP5; PGUG_05549	expressed protein	GO:0005488,GO:0006464,GO:0009058	binding|protein modification process|biosynthetic process
LOC_Os06g44410	89	70	90	96	67	81	25	16	28	5	6	1	1.48862	1.24582	1.50574	1.5195	1.12613	1.31533	0.434776	0.275765	0.472936	0.0965846	0.110173	0.0185751	rcsC {ECO:0000255|HAMAP-Rule:MF_00979}; STY2496, t0594	histidine kinase, putative, expressed	GO:0005737,GO:0005773,GO:0005886,GO:0006464,GO:0006950,GO:0007165,GO:0007275,GO:0009607,GO:0009719,GO:0009987,GO:0016301	cytoplasm|vacuole|plasma membrane|protein modification process|response to stress|signal transduction|multicellular organismal development|response to biotic stimulus|response to endogenous stimulus|cellular process|kinase activity
LOC_Os06g44540	177	140	145	135	100	141	329	339	356	120	172	133	4.0491	3.40785	3.31794	2.92252	2.29882	3.13158	7.82555	7.9912	8.22408	3.17039	4.31961	3.3789	At1g73050; F3N23.25	HOTHEAD precursor, putative, expressed	GO:0003824,GO:0005488,GO:0005623,GO:0006950,GO:0008152,GO:0009058,GO:0009987	catalytic activity|binding|cell|response to stress|metabolic process|biosynthetic process|cellular process	path:ko00460	Cyanoamino acid metabolism
LOC_Os06g44550	0	2	0	0	0	1	99	86	83	35	20	27	0	0.188841	0	0	0	0.0861506	9.13415	7.86366	7.43754	3.58685	1.94832	2.66074		expressed protein
LOC_Os06g45340	562	653	716	1076	991	1008	299	288	262	830	847	845	22.6861	28.0481	28.9102	41.103	40.1991	39.5041	12.5495	11.9796	10.6801	38.6943	37.535	37.8807	PNSL4 {ECO:0000303|PubMed:21785130}; Synonyms=FKBP16-2, FKBP22-2, FKBP23I; At4g39710 {ECO:0000312|Araport:AT4G39710}; T19P19.100 {ECO:0000312|EMBL:CAA18757.1}	peptidyl-prolyl cis-trans isomerase, FKBP-type, putative, expressed	GO:0003824,GO:0005488,GO:0005515,GO:0006464,GO:0009536,GO:0009579,GO:0009987,GO:0016020,GO:0019538	catalytic activity|binding|protein binding|protein modification process|plastid|thylakoid|cellular process|membrane|protein metabolic process
LOC_Os06g45590	68	56	78	36	43	36	124	129	138	25	31	26	1.96425	1.72124	2.25371	0.984076	1.24818	1.0096	3.72429	3.83977	4.02549	0.834014	0.98306	0.834065	GAPCP1; At1g79530; T8K14.5	glyceraldehyde-3-phosphate dehydrogenase, putative, expressed	GO:0003824,GO:0005975,GO:0006091,GO:0007275,GO:0008150,GO:0008152,GO:0009056,GO:0009536	catalytic activity|carbohydrate metabolic process|generation of precursor metabolites and energy|multicellular organismal development|biological_process|metabolic process|catabolic process|plastid	path:ko00010,path:ko00710,path:ko01200,path:ko01230,path:ko04066	Glycolysis / Gluconeogenesis|Carbon fixation in photosynthetic organisms|Carbon metabolism|Biosynthesis of amino acids|HIF-1 signaling pathway
LOC_Os06g46710	1	1	2	1	5	2	22	25	28	3	8	2	0.0418358	0.0445158	0.0836937	0.03959	0.210202	0.0812338	0.956983	1.07774	1.18293	0.144949	0.367424	0.0929216		retrotransposon protein, putative, unclassified, expressed
LOC_Os06g46740	5	5	12	2	2	2	47	55	65	7	7	2	0.216152	0.229998	0.518901	0.0818194	0.0868837	0.0839416	2.11261	2.45007	2.83762	0.349488	0.332213	0.0960189	At4g27520; T29A15.10	early nodulin 20 precursor, putative, expressed	GO:0003674,GO:0005488,GO:0016020	molecular_function|binding|membrane
LOC_Os06g46900	124	115	124	103	92	95	256	246	251	63	56	78	2.96682	2.92775	2.9676	2.33209	2.21196	2.20674	6.36858	6.06501	6.0645	1.74082	1.47091	2.07254	HSA32 {ECO:0000303|PubMed:16500991}; At4g21320 {ECO:0000312|Araport:AT4G21320}; T6K22.50 {ECO:0000312|EMBL:CAA20197.1}	phosphosulfolactate synthase-related protein, putative, expressed	GO:0003824,GO:0005618,GO:0006950,GO:0008152,GO:0009628,GO:0016787	catalytic activity|cell wall|response to stress|metabolic process|response to abiotic stimulus|hydrolase activity
LOC_Os06g47910	4	5	5	9	5	1	101	101	81	6	8	10	0.12435	0.165395	0.155479	0.264769	0.156198	0.0301818	3.26469	3.23545	2.54287	0.215419	0.273028	0.345243	At1g28610; F1K23.16	GDSL-like lipase/acylhydrolase, putative, expressed	GO:0005773,GO:0006629,GO:0008152,GO:0016787	vacuole|lipid metabolic process|metabolic process|hydrolase activity
LOC_Os06g47930	3	1	0	0	0	0	8	7	11	1	2	0	0.0940722	0.0333662	0	0	0	0	0.260834	0.226186	0.348325	0.0362147	0.0688494	0		expressed protein	GO:0003674,GO:0005575,GO:0008150	molecular_function|cellular_component|biological_process
LOC_Os06g48220	1	2	0	0	0	0	16	11	11	1	0	0	0.113153	0.240804	0	0	0	0	1.88244	1.28259	1.25693	0.130681	0	0		expressed protein
LOC_Os06g48300	149	150	179	121	127	127	419	403	377	180	145	126	5.61157	6.01113	6.7432	4.31242	4.80642	4.64366	16.4076	15.6398	14.3381	7.82917	5.9951	5.26996	WIN2; At4g31750; F28M20.60	protein phosphatase 2C, putative, expressed	GO:0005886,GO:0006464,GO:0006950,GO:0008150,GO:0008152,GO:0009607,GO:0009987,GO:0016787	plasma membrane|protein modification process|response to stress|biological_process|metabolic process|response to biotic stimulus|cellular process|hydrolase activity
LOC_Os06g49240	16	24	17	21	20	15	2	4	5	9	14	11	0.607561	0.969723	0.645705	0.754618	0.763167	0.552994	0.0789648	0.156515	0.191731	0.394692	0.583617	0.463875	NPF8.1; Synonyms=PTR1; At3g54140; F24B22.100	PTR-like peptide transporter, putatuve, expressed	GO:0005215,GO:0006810,GO:0016020	transporter activity|transport|membrane
LOC_Os06g49250	6600	6468	7246	10317	10242	9957	2513	2409	2678	4784	5163	5335	123.001	128.263	135.076	181.952	191.809	180.157	48.6957	46.2624	50.3996	102.968	105.632	110.417	NPF8.1; Synonyms=PTR1; At3g54140; F24B22.100	peptide transporter PTR2, putative, expressed	GO:0005215,GO:0005773,GO:0006810,GO:0016020	transporter activity|vacuole|transport|membrane
LOC_Os06g49380	620	547	573	441	373	425	13	20	22	3	9	6	5.2014	4.88295	4.80838	3.50111	3.14454	3.4616	0.113398	0.172896	0.186382	0.0290667	0.0828899	0.0559009	At3g14460; MOA2.6	NBS-LRR disease resistance protein, putative, expressed	GO:0000166,GO:0006950	nucleotide binding|response to stress
LOC_Os06g50040	166	160	175	91	102	104	65	63	79	24	18	23	9.12629	9.35993	9.62364	4.73441	5.63516	5.55109	3.71564	3.56906	4.38597	1.52385	1.0864	1.40428	SAUR32 {ECO:0000303|PubMed:12036261}; Synonyms=AAM1 {ECO:0000303|Ref.6}; At2g46690 {ECO:0000312|Araport:AT2G46690}	OsSAUR29 - Auxin-responsive SAUR gene family member, expressed	GO:0003674,GO:0005575,GO:0009719	molecular_function|cellular_component|response to endogenous stimulus	path:ko04075	Plant hormone signal transduction
LOC_Os06g50130	271	297	300	420	366	405	140	109	92	223	203	210	12.919	15.0654	14.3052	18.9472	17.5331	18.7445	6.93938	5.35442	4.42893	12.2775	10.6239	11.1177		expressed protein	GO:0003674,GO:0008150,GO:0009536,GO:0009579,GO:0016020	molecular_function|biological_process|plastid|thylakoid|membrane
LOC_Os06g50140	8	8	10	6	2	0	25	20	16	3	2	2	0.195855	0.208401	0.244883	0.139006	0.0492032	0	0.636381	0.504546	0.395563	0.0848224	0.0537532	0.0543767	At1g19940; F6F9.1, T20H2.27	endoglucanase, putative, expressed	GO:0003824,GO:0005975,GO:0008152,GO:0016787	catalytic activity|carbohydrate metabolic process|metabolic process|hydrolase activity
LOC_Os06g50410	8	2	5	4	2	2	40	20	32	2	1	2	0.329776	0.0877255	0.206165	0.156037	0.0828475	0.0800421	1.71444	0.849545	1.33208	0.0952149	0.0452543	0.0915584	At3g49070; T2J13.90	DUF677 domain containing protein, putative, expressed	GO:0006464,GO:0009058	protein modification process|biosynthetic process
LOC_Os06g50480	2	5	3	2	0	0	16	16	16	3	3	6	0.217546	0.578706	0.326405	0.205868	0	0	1.80957	1.79336	1.75749	0.376867	0.358239	0.724788		bZIP transcription factor domain containing protein, expressed	GO:0003677,GO:0003700,GO:0005634,GO:0006139,GO:0006950,GO:0009058,GO:0009719	DNA binding|sequence-specific DNA binding transcription factor activity|nucleus|nucleobase, nucleoside, nucleotide and nucleic acid metabolic process|response to stress|biosynthetic process|response to endogenous stimulus
LOC_Os06g51084	6448	5704	5965	5247	4882	5225	31969	32922	33797	6947	6588	6604	65.8197	61.955	60.9054	50.685	50.0781	51.7816	339.307	346.293	348.386	81.898	73.8268	74.8645	SBE2.2; Synonyms=BE2; At5g03650; F17C15.70	1,4-alpha-glucan-branching enzyme, chloroplast precursor, putative, expressed	GO:0005975,GO:0008152,GO:0009058,GO:0009536,GO:0009987,GO:0016740	carbohydrate metabolic process|metabolic process|biosynthetic process|plastid|cellular process|transferase activity	path:ko00500	Starch and sucrose metabolism
LOC_Os06g51110	1	3	3	0	0	1	14	5	12	1	1	1	0.0252267	0.0805281	0.0757	0	0	0.0244917	0.367216	0.129974	0.305698	0.0291343	0.0276943	0.0280155	CYCB2-1; Synonyms=CYCB2; Os04g0563700, LOC_Os04g47580; OsJ_15792 {ECO:0000312|EMBL:EEE61503.1}, OSJNBb0078D11.10	cyclin, putative, expressed	GO:0007049,GO:0008152,GO:0009987,GO:0030234	cell cycle|metabolic process|cellular process|enzyme regulator activity
LOC_Os06g51160	196	159	199	156	136	176	29	19	22	5	5	5	5.48924	4.73827	5.57474	4.13446	3.8275	4.78551	0.844477	0.548324	0.622202	0.161723	0.153729	0.155512	GAUT2; Synonyms=LGT2; At2g46480; F13A10.1	glycosyl transferase family 8, putative, expressed	GO:0005773,GO:0005794,GO:0005975,GO:0009058,GO:0016020,GO:0016740	vacuole|Golgi apparatus|carbohydrate metabolic process|biosynthetic process|membrane|transferase activity	path:ko00500,path:ko00520	Starch and sucrose metabolism|Amino sugar and nucleotide sugar metabolism
LOC_Os06g51260	14	15	10	29	15	27	36	37	26	11	10	9	0.314158	0.358161	0.224458	0.615823	0.338245	0.588224	0.839956	0.855557	0.589177	0.285074	0.246349	0.224286	CCA1 {ECO:0000303|PubMed:9144958}; At2g46830 {ECO:0000312|Araport:AT2G46830}; F19D11 {ECO:0000312|EMBL:AAC33507.1}	MYB family transcription factor, putative, expressed	GO:0003677,GO:0003700,GO:0006139,GO:0006950,GO:0008150,GO:0009058,GO:0009628,GO:0009719,GO:0009791,GO:0009908	DNA binding|sequence-specific DNA binding transcription factor activity|nucleobase, nucleoside, nucleotide and nucleic acid metabolic process|response to stress|biological_process|biosynthetic process|response to abiotic stimulus|response to endogenous stimulus|post-embryonic development|flower development
LOC_Os07g01480	1700	1689	1936	2872	2936	2647	779	777	802	1691	1788	1802	57.3999	60.6818	65.3857	91.7666	99.6181	86.7711	27.3485	27.034	27.3457	65.9404	66.2766	67.5703	PNSL3 {ECO:0000303|PubMed:21785130}; Synonyms=PQL1, PQL2; At3g01440 {ECO:0000312|Araport:AT3G01440}; T13O15.8 {ECO:0000312|EMBL:AAF24614.1}	oxygen evolving enhancer protein 3 domain containing protein, expressed	GO:0003674,GO:0005623,GO:0006091,GO:0009536,GO:0009579,GO:0015979,GO:0016020	molecular_function|cell|generation of precursor metabolites and energy|plastid|thylakoid|photosynthesis|membrane	path:ko00195	Photosynthesis
LOC_Os07g01520	1	1	0	0	1	0	27	24	33	4	2	9	0.0197191	0.0209823	0	0	0.0198156	0	0.553585	0.487669	0.657132	0.0910945	0.0432959	0.197092		expressed protein	GO:0003674,GO:0005886,GO:0008150	molecular_function|plasma membrane|biological_process
LOC_Os07g01900	0	1	1	0	0	0	8	12	11	3	3	1	0	0.0994817	0.0935173	0	0	0	0.777679	1.15607	1.03854	0.323924	0.307913	0.103828		expressed protein
LOC_Os07g01960	0	2	0	0	0	0	192	157	152	15	20	17	0	0.294096	0	0	0	0	27.5885	22.3573	21.2123	2.39403	3.03426	2.60904		hypothetical protein
LOC_Os07g02450	0	0	0	0	0	1	53	34	50	286	279	256	0	0	0	0	0	0.026659	1.51319	0.962034	1.38646	9.06976	8.41044	7.80662	BAM2; At3g49670; T16K5.20	receptor-like protein kinase 2 precursor, putative, expressed	GO:0005618,GO:0006950,GO:0007165,GO:0009607	cell wall|response to stress|signal transduction|response to biotic stimulus
LOC_Os07g02624	41	44	32	54	41	60	20	14	4	3	1	3	1.24326	1.4197	0.970606	1.54957	1.24934	1.7664	0.630582	0.437455	0.122487	0.105062	0.0332896	0.101027	RGA2; Synonyms=177O13.40, CB3A14.5, RB, RPI-BLB1	expressed protein	GO:0005515,GO:0006950	protein binding|response to stress
LOC_Os07g02780	149	113	132	116	139	142	11	10	18	27	41	20	2.52474	2.03739	2.23727	1.86006	2.36682	2.33602	0.193801	0.174605	0.308003	0.528371	0.762683	0.376356	ANP2; At1g54960; F14C21.49, T24C10.7	STE_MEKK_ste11_MAP3K.20 - STE kinases include homologs to sterile 7, sterile 11 and sterile 20 from yeast, expressed	GO:0005886,GO:0006464,GO:0008152,GO:0009987,GO:0016301	plasma membrane|protein modification process|metabolic process|cellular process|kinase activity
LOC_Os07g02980	40	52	50	60	29	37	91	110	90	13	21	25	1.32755	1.83636	1.65987	1.88442	0.967179	1.1922	3.14025	3.76191	3.01636	0.498285	0.765136	0.921442		expressed protein
LOC_Os07g03250	0	0	0	0	0	0	6	5	4	0	0	1	0	0	0	0	0	0	0.220198	0.181855	0.142574	0	0	0.0391982	AIL5; At5g57390; MSF19.5	AP2-like ethylene-responsive transcription factor PLETHORA 2, putative, expressed	GO:0000003,GO:0003677,GO:0003700,GO:0005634,GO:0006139,GO:0007275,GO:0009058,GO:0009653,GO:0009987	reproduction|DNA binding|sequence-specific DNA binding transcription factor activity|nucleus|nucleobase, nucleoside, nucleotide and nucleic acid metabolic process|multicellular organismal development|biosynthetic process|anatomical structure morphogenesis|cellular process
LOC_Os07g03830	143	119	159	200	187	216	55	70	68	139	118	118	3.58773	3.17685	3.99021	4.74845	4.7146	5.26134	1.43476	1.80971	1.72284	4.02758	3.25009	3.28779	LECRK59; At4g29050; F19B15.80	lectin-like receptor kinase, putative, expressed	GO:0005886,GO:0008150,GO:0008152,GO:0009987,GO:0016301	plasma membrane|biological_process|metabolic process|cellular process|kinase activity
LOC_Os07g03930	0	0	0	0	0	0	47	46	47	124	111	102	0	0	0	0	0	0	1.27148	1.23328	1.23489	3.72602	3.17052	2.94725	LECRK59; At4g29050; F19B15.80	lectin-like receptor kinase, putative, expressed	GO:0005886,GO:0008150,GO:0008152,GO:0009987,GO:0016301	plasma membrane|biological_process|metabolic process|cellular process|kinase activity
LOC_Os07g03950	0	2	0	0	0	0	27	29	27	184	199	157	0	0.0563261	0	0	0	0	0.743038	0.790931	0.721654	5.62441	5.78225	4.61479	LECRK59; At4g29050; F19B15.80	lectin-like receptor kinase, putative, expressed	GO:0005886,GO:0008150,GO:0008152,GO:0009987,GO:0016301	plasma membrane|biological_process|metabolic process|cellular process|kinase activity
LOC_Os07g03960	64	36	82	100	89	110	276	279	327	601	550	539	1.61612	0.967302	2.0712	2.38963	2.25841	2.69678	7.24663	7.2598	8.3386	17.5272	15.2471	15.1154	STP9; At1g50310; F14I3.9	transporter family protein, putative, expressed	GO:0005215,GO:0006810,GO:0009987,GO:0016020	transporter activity|transport|cellular process|membrane
LOC_Os07g04970	0	0	1	0	0	0	15	15	7	44	50	64	0	0	0.0323898	0	0	0	0.505031	0.500508	0.228899	1.64547	1.77743	2.3015	CHAT; At3g03480; T21P5.10	transferase family protein, putative, expressed	GO:0005829,GO:0008150,GO:0008152,GO:0016740	cytosol|biological_process|metabolic process|transferase activity
LOC_Os07g06720	0	0	2	0	0	0	12	11	13	1	0	1	0	0	0.231018	0	0	0	1.44084	1.30894	1.51599	0.133366	0	0.128244	MAP65-5; At2g38720; T6A23.8	expressed protein	GO:0005515,GO:0005737,GO:0005856,GO:0007049,GO:0007610,GO:0009607,GO:0009653,GO:0009987,GO:0016043	protein binding|cytoplasm|cytoskeleton|cell cycle|behavior|response to biotic stimulus|anatomical structure morphogenesis|cellular process|cellular component organization
LOC_Os07g06730	5	6	2	2	2	1	11	18	17	5	2	2	0.206615	0.263822	0.0826681	0.0782097	0.0830506	0.0401191	0.472628	0.766465	0.709404	0.238621	0.0907304	0.0917828	At3g18150; MRC8.14	OsFBX216 - F-box domain containing protein, expressed	GO:0003674,GO:0008150	molecular_function|biological_process
LOC_Os07g06900	45	59	56	36	39	49	21	18	17	36	36	24	1.47033	2.05126	1.83023	1.11312	1.28052	1.55438	0.713438	0.606042	0.560924	1.35847	1.29133	0.870869	At1g80960; F23A5.32	OsFBLD3 - F-box, LRR and FBD domain containing protein, expressed	GO:0003674,GO:0005575,GO:0008150	molecular_function|cellular_component|biological_process
LOC_Os07g06990	181	171	169	178	199	205	80	64	89	152	176	165	4.79062	4.81588	4.4742	4.45832	5.29281	5.26776	2.20159	1.7455	2.37879	4.64625	5.11395	4.84994		expressed protein	GO:0003674,GO:0008150	molecular_function|biological_process
LOC_Os07g07320	560	552	576	1036	972	930	228	232	258	506	547	506	27.3667	28.7038	28.156	47.9106	47.7331	44.1241	11.5852	11.6829	12.7323	28.5581	29.3462	27.4614	GSTU16; At1g59700; F23H11.1	glutathione S-transferase, putative, expressed	GO:0005737,GO:0008152,GO:0009056,GO:0009536,GO:0009628,GO:0009719,GO:0009791,GO:0009987,GO:0016740,GO:0019748	cytoplasm|metabolic process|catabolic process|plastid|response to abiotic stimulus|response to endogenous stimulus|post-embryonic development|cellular process|transferase activity|secondary metabolic process
LOC_Os07g08240	0	0	0	1	0	1	9	7	3	1	0	0	0	0	0	0.0456285	0	0.046812	0.451206	0.347795	0.146074	0.0556857	0	0		ZmEBE-1 protein, putative, expressed	GO:0005623,GO:0008150	cell|biological_process
LOC_Os07g08500	231	185	205	154	152	142	442	446	514	138	133	136	7.27966	6.20351	6.46202	4.59259	4.81352	4.34457	14.4829	14.4831	16.3574	5.02254	4.6013	4.75967	MET2; Synonyms=METIIb; At4g08990; F23J3.20	C-5 cytosine-specific DNA methylase, putative, expressed	GO:0000003,GO:0006139,GO:0006259,GO:0007049,GO:0008150,GO:0008152,GO:0009790,GO:0009791,GO:0009908,GO:0009987,GO:0016740,GO:0040029	reproduction|nucleobase, nucleoside, nucleotide and nucleic acid metabolic process|DNA metabolic process|cell cycle|biological_process|metabolic process|embryo development|post-embryonic development|flower development|cellular process|transferase activity|regulation of gene expression, epigenetic	path:ko00270	Cysteine and methionine metabolism
LOC_Os07g08930	2	7	5	4	0	0	24	27	20	6	6	3	0.116275	0.433031	0.290764	0.220066	0	0	1.45077	1.61751	1.17419	0.402858	0.382945	0.193693		expressed protein
LOC_Os07g09490	2	8	9	1	2	1	49	38	60	19	7	5	0.0570874	0.242978	0.256961	0.0270115	0.0573668	0.0277121	1.45425	1.11769	1.72947	0.626339	0.219351	0.158496	At3g28580 {ECO:0000312|EMBL:AEE77462.1}; MZN14.5 {ECO:0000312|EMBL:BAB02174.1}	ATPase, putative, expressed	GO:0000003,GO:0000166,GO:0005739,GO:0006139,GO:0009056,GO:0009791,GO:0016787	reproduction|nucleotide binding|mitochondrion|nucleobase, nucleoside, nucleotide and nucleic acid metabolic process|catabolic process|post-embryonic development|hydrolase activity
LOC_Os07g09800	414	387	444	655	596	635	57	55	60	125	178	172	19.1582	19.056	20.5519	28.6836	27.7153	28.529	2.7426	2.62267	2.80387	6.68051	9.04283	8.83937	ndhS {ECO:0000303|PubMed:21785130}; Synonyms=CRR31 {ECO:0000303|PubMed:21505067}; At4g23890 {ECO:0000312|Araport:AT4G23890}; T32A16.60 {ECO:0000312|EMBL:CAB43889.1}	expressed protein	GO:0003674,GO:0008150,GO:0009536,GO:0009579,GO:0016020	molecular_function|biological_process|plastid|thylakoid|membrane
LOC_Os07g09890	244	227	234	126	162	128	54	56	48	13	12	15	6.16145	6.09938	5.9105	3.01094	4.11082	3.13807	1.41782	1.45716	1.22401	0.379125	0.332663	0.420652	HXK1	hexokinase, putative, expressed	GO:0000166,GO:0005975,GO:0006950,GO:0009536,GO:0009628,GO:0009987,GO:0016301	nucleotide binding|carbohydrate metabolic process|response to stress|plastid|response to abiotic stimulus|cellular process|kinase activity	path:ko00010,path:ko00051,path:ko00052,path:ko00500,path:ko00520,path:ko00521,path:ko00524,path:ko01200,path:ko04066,path:ko04910,path:ko04973	Glycolysis / Gluconeogenesis|Fructose and mannose metabolism|Galactose metabolism|Starch and sucrose metabolism|Amino sugar and nucleotide sugar metabolism|Streptomycin biosynthesis|Butirosin and neomycin biosynthesis|Carbon metabolism|HIF-1 signaling pathway|Insulin signaling pathway|Carbohydrate digestion and absorption
LOC_Os07g10730	50	72	65	43	44	60	7	13	15	1	3	4	3.21752	4.93004	4.18389	2.61853	2.84527	3.74854	0.468364	0.862029	0.974754	0.0743185	0.211935	0.285858	ADPG2; Synonyms=PGAZAT; At2g41850; T11A7.5	polygalacturonase, putative, expressed	GO:0000003,GO:0005623,GO:0005975,GO:0008152,GO:0009838,GO:0009908,GO:0009987,GO:0016043,GO:0016787	reproduction|cell|carbohydrate metabolic process|metabolic process|abscission|flower development|cellular process|cellular component organization|hydrolase activity
LOC_Os07g10880	21	16	17	5	11	14	37	51	55	12	16	13	0.709532	0.575226	0.574535	0.159868	0.373478	0.45924	1.29983	1.77562	1.87658	0.468251	0.593475	0.487792		expressed protein
LOC_Os07g10940	0	0	0	0	0	0	21	11	11	1	4	1	0	0	0	0	0	0	0.518498	0.269162	0.263778	0.0274246	0.104276	0.0263714	PUB32; At3g49060; T2J13.100	exo70 exocyst complex subunit family protein, expressed	GO:0003674,GO:0005575,GO:0008150	molecular_function|cellular_component|biological_process
LOC_Os07g11050	0	1	0	0	0	1	7	22	6	0	0	3	0	0.0515514	0	0	0	0.0470362	0.352619	1.09831	0.293546	0	0	0.161411	IPT1; At1g68460; T26J14.3	IPP transferase, putative, expressed	GO:0005634,GO:0008152,GO:0009058,GO:0009536,GO:0009987,GO:0016740	nucleus|metabolic process|biosynthetic process|plastid|cellular process|transferase activity
LOC_Os07g11150	1163	1145	1132	1115	830	970	10	17	7	1	2	0	20.0627	21.0176	19.5331	18.2022	14.3883	16.2458	0.179368	0.302194	0.121944	0.019923	0.0378766	0		expressed protein
LOC_Os07g11900	0	0	2	1	0	0	322	294	307	16	24	27	0	0	0.178773	0.084566	0	0	29.919	27.0727	27.7044	1.65129	2.3545	2.67954	PROLM20; Os07g0219300, LOC_Os07g11910; B1130E10.109, OSJNBa0031C24.133	PROLM19 - Prolamin precursor, putative, expressed
LOC_Os07g11910	2	1	5	1	0	1	936	1107	833	84	76	78	0.159557	0.084889	0.398997	0.0754958	0	0.077454	77.6416	91.0038	67.1092	7.73944	6.65624	6.91064	PROLM20; Os07g0219300, LOC_Os07g11910; B1130E10.109, OSJNBa0031C24.133	PROLM20 - Prolamin precursor, expressed
LOC_Os07g11920	3	0	2	0	2	0	1427	1398	1321	128	146	141	0.240092	0	0.160104	0	0.160845	0	118.745	115.29	106.761	11.8308	12.8274	12.5318	PROLM20; Os07g0219300, LOC_Os07g11910; B1130E10.109, OSJNBa0031C24.133	PROLM22 - Prolamin precursor, expressed
LOC_Os07g11970	1	1	1	0	0	1	119	99	133	1088	1098	1134	0.0326741	0.0347672	0.0326827	0	0	0.0317221	4.04281	3.33323	4.38841	41.0561	39.3854	41.1486	CYP71Z7; Os02g0570700, LOC_Os02g36190; OsJ_07207, OSJNBa0008E01.37, P0689H05.7	cytochrome P450, putative, expressed	GO:0003674,GO:0003824,GO:0005488,GO:0005623,GO:0008152,GO:0019825	molecular_function|catalytic activity|binding|cell|metabolic process|oxygen binding
LOC_Os07g12090	3	3	1	2	4	0	74	69	71	5	6	7	0.500787	0.532867	0.166973	0.315936	0.670983	0	12.8439	11.8688	11.9686	0.963933	1.09955	1.29768		LTPL165 - Protease inhibitor/seed storage/LTP family protein precursor, expressed
LOC_Os07g12304	0	0	0	0	0	0	5	7	2	0	0	0	0	0	0	0	0	0	0.340612	0.472587	0.132324	0	0	0		expressed protein
LOC_Os07g12890	1166	1104	1175	1227	1095	1187	339	352	351	819	921	919	39.8215	40.1194	40.1395	39.6553	37.5797	39.3576	12.0379	12.3876	12.1054	32.3034	34.531	34.8557	ZIP3; Os04g0613000, LOC_Os04g52310; OsJ_16134, OSJNBa0070C17.15	metal cation transporter, putative, expressed	GO:0005215,GO:0005623,GO:0006810,GO:0009987,GO:0016020	transporter activity|cell|transport|cellular process|membrane
LOC_Os07g13100	28	20	31	42	23	15	9	7	8	38	26	30	2.33701	1.77622	2.58808	3.31733	1.92908	1.21549	0.781048	0.602042	0.674285	3.66295	2.38235	2.78075	AHL16 {ECO:0000303|PubMed:15604740}; Synonyms=TEK {ECO:0000303|PubMed:23394836}; At2g42940 {ECO:0000312|Araport:AT2G42940}; F23E6.8 {ECO:0000312|EMBL:AAM15286.1}, F7D19.6 {ECO:0000312|EMBL:AAD21715.1}	DNA binding protein, putative, expressed	GO:0003674,GO:0005575,GO:0006950,GO:0009607	molecular_function|cellular_component|response to stress|response to biotic stimulus
LOC_Os07g13580	0	1	1	0	0	0	8	6	6	0	2	0	0	0.0327769	0.0308117	0	0	0	0.256227	0.190449	0.18664	0	0.0676334	0	At2g27500; F10A12.18	glucan endo-1,3-beta-glucosidase precursor, putative, expressed	GO:0003824,GO:0005488,GO:0005623,GO:0005975,GO:0016787	catalytic activity|binding|cell|carbohydrate metabolic process|hydrolase activity
LOC_Os07g13634	100	130	122	91	81	117	222	248	242	50	45	42	2.73847	3.78806	3.34181	2.35823	2.22901	3.11066	6.32112	6.99819	6.69229	1.58133	1.35285	1.27731	UGT76A2; Synonyms=UGT7	cytokinin-N-glucosyltransferase 1, putative, expressed	GO:0005623,GO:0006950,GO:0008152,GO:0009607,GO:0016740	cell|response to stress|metabolic process|response to biotic stimulus|transferase activity
LOC_Os07g13800	50	46	60	47	38	53	1	0	2	7	0	15	1.71922	1.68301	2.06361	1.52932	1.313	1.76928	0.0357516	0	0.0694454	0.277974	0	0.572785	UGT76F1; At3g55700; F1I16.110	cytokinin-N-glucosyltransferase, putative, expressed	GO:0005623,GO:0006950,GO:0008152,GO:0009607,GO:0016740	cell|response to stress|metabolic process|response to biotic stimulus|transferase activity
LOC_Os07g14610	486	391	472	409	428	418	170	180	174	48	41	48	31.6366	27.083	30.7334	25.195	27.9973	26.4173	11.5063	12.074	11.4381	3.60861	2.93	3.47003	ILL7; Os07g0249700, LOC_Os07g14590; P0021G06.114	IAA-amino acid hydrolase ILR1-like 6 precursor, putative, expressed	GO:0005783,GO:0008152,GO:0009987,GO:0016787,GO:0019538	endoplasmic reticulum|metabolic process|cellular process|hydrolase activity|protein metabolic process
LOC_Os07g14660	0	0	0	0	0	0	8	3	4	0	0	0	0	0	0	0	0	0	0.680784	0.253008	0.330596	0	0	0		harpin-induced protein 1 domain containing protein, expressed	GO:0005575	cellular_component
LOC_Os07g15980	0	0	0	0	0	0	8	5	3	0	0	0	0	0	0	0	0	0	1.68966	1.04658	0.615387	0	0	0		expressed protein
LOC_Os07g17300	1	1	1	1	0	0	38	45	34	5	6	11	0.0565766	0.0602009	0.0565916	0.0535395	0	0	2.23539	2.62347	1.94253	0.326702	0.372665	0.691143		expressed protein	GO:0003674,GO:0005575,GO:0008150	molecular_function|cellular_component|biological_process
LOC_Os07g17460	3	2	0	0	2	1	24	31	29	1	0	9	0.0765582	0.0543084	0	0	0.0512885	0.0247759	0.636818	0.815191	0.747344	0.0294724	0	0.255065	At1g13570; F13B4.6	OsFBL36 - F-box domain and LRR containing protein, expressed	GO:0003674,GO:0005575,GO:0008150	molecular_function|cellular_component|biological_process
LOC_Os07g18110	0	0	0	0	0	0	5	4	3	20	13	14	0	0	0	0	0	0	0.323435	0.256431	0.188476	1.43701	0.887886	0.967276		expressed protein
LOC_Os07g18750	4	0	4	2	3	2	51	45	34	9	4	10	0.270478	0	0.27055	0.12798	0.203851	0.131299	3.58572	3.13554	2.32169	0.702846	0.296936	0.75095	DIR1; At5g48485; MJE7	LTPL42 - Protease inhibitor/seed storage/LTP family protein precursor, expressed	GO:0005215,GO:0005488,GO:0005623,GO:0006810,GO:0006950,GO:0007165,GO:0008289,GO:0009607	transporter activity|binding|cell|transport|response to stress|signal transduction|lipid binding|response to biotic stimulus
LOC_Os07g19550	117	108	127	164	175	153	18	16	12	27	26	25	18.6094	18.2784	20.2053	24.6848	27.9708	23.6264	2.97682	2.62237	1.92744	4.95971	4.53995	4.41597		expressed protein
LOC_Os07g22400	19	18	22	15	12	8	177	162	153	30	34	33	0.446774	0.450373	0.517454	0.333782	0.283553	0.182634	4.32754	3.92533	3.6331	0.814705	0.877694	0.86176	DNApol-alpha60; Synonyms=DNAprim, S(faf)240; CG5553	POLA3 - Putative DNA polymerase alpha complex subunit, expressed	GO:0005575,GO:0006139,GO:0006259,GO:0009058,GO:0016740	cellular_component|nucleobase, nucleoside, nucleotide and nucleic acid metabolic process|DNA metabolic process|biosynthetic process|transferase activity	path:ko00230,path:ko00240,path:ko03030	Purine metabolism|Pyrimidine metabolism|DNA replication
LOC_Os07g23410	46	37	45	43	54	79	187	233	222	420	470	531	1.44693	1.23839	1.41584	1.27995	1.70687	2.41254	6.11594	7.55216	7.05169	15.2575	16.2299	18.549	FAD2 {ECO:0000303|PubMed:12481086}	fatty acid desaturase, putative, expressed	GO:0003824,GO:0005783,GO:0006629,GO:0008152	catalytic activity|endoplasmic reticulum|lipid metabolic process|metabolic process	path:ko01040,path:ko01212	Biosynthesis of unsaturated fatty acids|Fatty acid metabolism
LOC_Os07g23430	33	28	26	23	33	37	162	166	156	294	348	392	0.878485	0.793131	0.692323	0.579411	0.882784	0.956272	4.48404	4.55361	4.1937	9.03885	10.1702	11.589	FAD12 {ECO:0000303|PubMed:12354116}; Synonyms=FAD2 {ECO:0000303|PubMed:12464604}	fatty acid desaturase, putative, expressed	GO:0003824,GO:0005783,GO:0006629,GO:0008152	catalytic activity|endoplasmic reticulum|lipid metabolic process|metabolic process	path:ko01040,path:ko01212	Biosynthesis of unsaturated fatty acids|Fatty acid metabolism
LOC_Os07g23660	115	121	110	211	227	232	11	7	9	56	55	57	5.16117	5.77833	4.93808	8.96129	10.2375	10.1087	0.513306	0.323724	0.407892	2.90258	2.70984	2.84095		retrotransposon protein, putative, unclassified, expressed
LOC_Os07g23850	0	1	0	0	0	0	51	56	65	16	11	7	0	0.066444	0	0	0	0	3.31126	3.60333	4.09878	1.15386	0.754071	0.485429	RIXI; Synonyms=Chib3H-a; Os11g0701800, LOC_Os11g47580; OsJ_34838	glycosyl hydrolase, putative, expressed	GO:0003824,GO:0005488,GO:0005623,GO:0006950,GO:0007154,GO:0008152,GO:0009628,GO:0009991,GO:0016787	catalytic activity|binding|cell|response to stress|cell communication|metabolic process|response to abiotic stimulus|response to extracellular stimulus|hydrolase activity
LOC_Os07g23980	0	2	0	0	0	3	12	8	4	34	24	45	0	0.0716163	0	0	0	0.0980156	0.419885	0.277416	0.135934	1.32142	0.886659	1.68177		retrotransposon protein, putative, unclassified, expressed
LOC_Os07g25690	9	8	4	6	1	2	11	19	20	5	0	5	0.545822	0.516255	0.242652	0.344348	0.0609436	0.11776	0.69364	1.18738	1.22487	0.350206	0	0.336757	SBT3.17 {ECO:0000303|PubMed:16193095}; At1g66220 {ECO:0000312|Araport:AT1G66220}; T6J19.4 {ECO:0000312|EMBL:AAG51764.1}	subtilisin N-terminal Region family protein, expressed	GO:0005515,GO:0005829,GO:0005886,GO:0008152,GO:0016787	protein binding|cytosol|plasma membrane|metabolic process|hydrolase activity
LOC_Os07g26230	0	0	0	0	0	0	5	3	6	0	0	1	0	0	0	0	0	0	0.214305	0.127432	0.249766	0	0	0.0457792		retrotransposon protein, putative, Ty3-gypsy subclass, expressed
LOC_Os07g26900	4	4	2	5	1	5	38	30	38	6	8	3	0.132755	0.141259	0.0663948	0.157035	0.033351	0.161108	1.31131	1.02598	1.27358	0.229978	0.29148	0.110573	Os10g0493600, LOC_Os10g35110; OSJNBa0041P03	alpha-galactosidase precursor, putative, expressed	GO:0003824,GO:0005576,GO:0005618,GO:0005737,GO:0005975,GO:0006629,GO:0008152,GO:0009056,GO:0009987,GO:0016787	catalytic activity|extracellular region|cell wall|cytoplasm|carbohydrate metabolic process|lipid metabolic process|metabolic process|catabolic process|cellular process|hydrolase activity
LOC_Os07g27030	217	205	226	196	176	178	17	13	16	1	1	2	12.9737	13.0414	13.5153	11.0891	10.5739	10.332	1.05678	0.800892	0.965997	0.0690477	0.0656348	0.132792		OsFBX236 - F-box domain containing protein, expressed
LOC_Os07g27330	0	1	0	0	1	0	7	14	8	1	1	0	0	0.0198158	0	0	0.0187139	0	0.135543	0.268658	0.150448	0.0215075	0.0204444	0	NAC083 {ECO:0000303|PubMed:15029955}; Synonyms=VNI2 {ECO:0000303|PubMed:20388856}; At5g13180 {ECO:0000312|Araport:AT5G13180}; T19L5.140 {ECO:0000312|EMBL:CAC05446.1}	no apical meristem protein, expressed	GO:0003700,GO:0005515,GO:0005575,GO:0006139,GO:0007275,GO:0008150,GO:0009058	sequence-specific DNA binding transcription factor activity|protein binding|cellular_component|nucleobase, nucleoside, nucleotide and nucleic acid metabolic process|multicellular organismal development|biological_process|biosynthetic process
LOC_Os07g28480	1167	1141	1205	1708	1738	1573	254	181	226	479	535	602	48.9033	50.8767	50.509	67.7318	73.1874	63.9963	11.0671	7.81578	9.56373	23.1818	24.6122	28.0157	GSTU24; At1g17170; F20D23.13	glutathione S-transferase, putative, expressed	GO:0005737,GO:0008152,GO:0009056,GO:0009987,GO:0016740,GO:0019748	cytoplasm|metabolic process|catabolic process|cellular process|transferase activity|secondary metabolic process	path:ko00480,path:ko00980,path:ko00982	Glutathione metabolism|Metabolism of xenobiotics by cytochrome P450|Drug metabolism - cytochrome P450
LOC_Os07g28614	210	185	211	265	267	280	413	390	370	719	766	751	13.7231	12.8639	13.7921	16.3877	17.5333	17.7644	28.0619	26.2618	24.4167	54.2635	54.9531	54.5019		expressed protein	GO:0003674,GO:0005623,GO:0006091	molecular_function|cell|generation of precursor metabolites and energy
LOC_Os07g28644	905	785	753	850	767	827	13	18	28	31	38	35	65.2057	60.1829	54.2684	57.9554	55.5331	57.8498	0.973899	1.3364	2.03726	2.57955	3.00574	2.80055		expressed protein
LOC_Os07g28920	1	0	1	0	2	0	63	81	91	22	23	32	0.019261	0	0.0192661	0	0.0387105	0	1.26169	1.60765	1.77	0.489381	0.486337	0.684491		expressed protein	GO:0003674,GO:0008150	molecular_function|biological_process
LOC_Os07g30240	47	33	39	37	20	21	140	140	133	61	40	44	1.20245	0.898355	0.998038	0.895792	0.514183	0.52161	3.72417	3.69082	3.43614	1.80236	1.12346	1.25014	Msh4	mutS family domain IV containing protein, expressed	GO:0000166,GO:0003677,GO:0005575,GO:0005622,GO:0005634,GO:0006139,GO:0006259,GO:0006950,GO:0007049,GO:0009056,GO:0016043,GO:0016787	nucleotide binding|DNA binding|cellular_component|intracellular|nucleus|nucleobase, nucleoside, nucleotide and nucleic acid metabolic process|DNA metabolic process|response to stress|cell cycle|catabolic process|cellular component organization|hydrolase activity
LOC_Os07g30280	37	42	53	29	26	17	144	113	129	23	36	30	1.39452	1.68437	1.99808	1.03433	0.984725	0.622056	5.6431	4.38861	4.90979	1.00114	1.48955	1.25569		csAtPR5, putative, expressed
LOC_Os07g30980	773	706	758	696	655	626	33	37	24	13	10	12	9.60401	9.33349	9.42014	8.18315	8.17776	7.55103	0.426305	0.473698	0.301118	0.186536	0.136397	0.165574	pcrA; MW1846	uvrD/REP helicase family protein, putative, expressed
LOC_Os07g31190	16	26	23	36	36	25	4	12	7	22	18	31	0.378341	0.654189	0.544009	0.805571	0.855432	0.573934	0.0983461	0.292396	0.167153	0.600802	0.467268	0.814074	WAKL16; At3g25490; MWL2.11	OsWAK71 - OsWAK receptor-like cytoplasmic kinase OsWAK-RLCK, expressed	GO:0000166,GO:0005488,GO:0005886,GO:0005975,GO:0006464,GO:0008150,GO:0009653,GO:0016043,GO:0016049,GO:0016301,GO:0019725	nucleotide binding|binding|plasma membrane|carbohydrate metabolic process|protein modification process|biological_process|anatomical structure morphogenesis|cellular component organization|cell growth|kinase activity|cellular homeostasis
LOC_Os07g31210	0	0	0	0	0	0	63	57	54	9	10	9	0	0	0	0	0	0	1.64836	1.47802	1.37222	0.261557	0.276254	0.251512	WAKL16; At3g25490; MWL2.11	OsWAK70 - OsWAK receptor-like cytoplasmic kinase OsWAK-RLCK, expressed	GO:0006464,GO:0016020,GO:0016301	protein modification process|membrane|kinase activity
LOC_Os07g32360	3	0	3	0	2	0	15	16	10	4	3	5	0.414586	0	0.414696	0	0.277743	0	2.15535	2.27845	1.39555	0.638408	0.45514	0.767364		expressed protein
LOC_Os07g32660	12	13	8	3	5	9	35	30	62	6	3	6	0.2506	0.288875	0.167111	0.059287	0.104928	0.182474	0.759979	0.645577	1.30751	0.144709	0.0687783	0.139152	SKU5; At4g12420; T1P17.10	monocopper oxidase, putative, expressed	GO:0003824,GO:0005488,GO:0005575,GO:0005576,GO:0005618,GO:0008152	catalytic activity|binding|cellular_component|extracellular region|cell wall|metabolic process
LOC_Os07g32774	13	10	9	9	8	10	180	189	235	32	18	25	0.48348	0.395732	0.334806	0.316749	0.298982	0.361072	6.96052	7.24309	8.82582	1.37446	0.734916	1.03256	ADT3; Synonyms=PD1, PDT1; At2g27820; F15K20.8	chorismate mutase/prephenate dehydratase, putative, expressed	GO:0003824,GO:0008152,GO:0009058,GO:0009536,GO:0009987	catalytic activity|metabolic process|biosynthetic process|plastid|cellular process
LOC_Os07g33420	119	124	131	106	99	108	31	25	36	7	10	2	2.84181	3.15091	3.12921	2.39548	2.37576	2.50398	0.769739	0.615198	0.868166	0.19306	0.262167	0.0530416	CYP725A1	hydroxylase, putative, expressed	GO:0003674,GO:0003824,GO:0005488,GO:0005623,GO:0008152,GO:0019825	molecular_function|catalytic activity|binding|cell|metabolic process|oxygen binding
LOC_Os07g33620	8	2	4	5	4	8	13	13	17	2	4	0	0.219791	0.0584678	0.109925	0.129996	0.110433	0.213388	0.371362	0.368036	0.471652	0.0634594	0.120645	0	CYP725A1	cytochrome P450 domain containing protein, expressed	GO:0003674,GO:0003824,GO:0005488,GO:0005623,GO:0008152,GO:0019825	molecular_function|catalytic activity|binding|cell|metabolic process|oxygen binding
LOC_Os07g34850	0	0	0	2	0	1	19	21	16	294	294	306	0	0	0	0.0608574	0	0.0312179	0.635232	0.695812	0.519538	10.9179	10.3782	10.9271	APF2 {ECO:0000305}; At1g01300 {ECO:0000312|Araport:AT1G01300}; F6F3.10 {ECO:0000312|EMBL:AAF97328.1}	aspartic proteinase nepenthesin, putative, expressed	GO:0005623,GO:0016787,GO:0019538	cell|hydrolase activity|protein metabolic process
LOC_Os07g34880	0	0	0	0	0	0	5	17	12	1	0	1	0	0	0	0	0	0	0.285508	0.962034	0.6655	0.0634249	0	0.0609892	WOX8 {ECO:0000303|PubMed:14711878}; Synonyms=STPL {ECO:0000303|PubMed:17706632}; At5g45980 {ECO:0000312|Araport:AT5G45980}; K15I22.18 {ECO:0000312|EMBL:BAB08243.1}	homeobox domain containing protein, expressed	GO:0000003,GO:0003700,GO:0005634,GO:0005737,GO:0006139,GO:0007275,GO:0009058,GO:0009719,GO:0009790,GO:0009791,GO:0009987,GO:0040007	reproduction|sequence-specific DNA binding transcription factor activity|nucleus|cytoplasm|nucleobase, nucleoside, nucleotide and nucleic acid metabolic process|multicellular organismal development|biosynthetic process|response to endogenous stimulus|embryo development|post-embryonic development|cellular process|growth
LOC_Os07g35070	0	0	4	2	3	2	11	15	13	2	0	3	0	0	0.146328	0.0692181	0.110254	0.0710135	0.418291	0.565289	0.480117	0.0844748	0	0.121846	At5g07610; MBK20.4	OsFBX239 - F-box domain containing protein, expressed	GO:0003674,GO:0008150	molecular_function|biological_process
LOC_Os07g35260	88	92	90	182	168	160	310	292	310	1316	1414	1248	1.76068	1.95863	1.80117	3.44593	3.37774	3.10796	6.449	6.02015	6.26341	30.4087	31.0582	27.73	CRK6; Synonyms=RLK5; At4g23140; F21P8.30, F7H19.330	TKL_IRAK_DUF26-lc.9 - DUF26 kinases have homology to DUF26 containing loci, expressed	GO:0005515,GO:0005886,GO:0006464,GO:0008152,GO:0009987,GO:0016301	protein binding|plasma membrane|protein modification process|metabolic process|cellular process|kinase activity
LOC_Os07g35280	30	37	26	19	28	22	109	93	103	285	259	217	0.697327	0.915131	0.60451	0.417933	0.654023	0.496474	2.63436	2.22754	2.41771	7.65078	6.60914	5.60162	CRK25; At4g05200; C17L7.120, C6L9.3	TKL_IRAK_DUF26-lc.1 - DUF26 kinases have homology to DUF26 containing loci, expressed	GO:0000166,GO:0005515,GO:0005886,GO:0006464,GO:0008152,GO:0009987,GO:0016301	nucleotide binding|protein binding|plasma membrane|protein modification process|metabolic process|cellular process|kinase activity
LOC_Os07g35700	23	23	22	51	32	36	154	169	172	622	636	594	0.478736	0.509404	0.458042	1.00456	0.669326	0.727494	3.3329	3.62478	3.61533	14.9521	14.533	13.7307	CRK6; Synonyms=RLK5; At4g23140; F21P8.30, F7H19.330	TKL_IRAK_DUF26-lc.4 - DUF26 kinases have homology to DUF26 containing loci, expressed	GO:0000166,GO:0005515,GO:0005886,GO:0006464,GO:0008152,GO:0009987,GO:0016301	nucleotide binding|protein binding|plasma membrane|protein modification process|metabolic process|cellular process|kinase activity
LOC_Os07g36080	4683	4749	5336	7768	7306	7558	2226	2248	2081	4838	5290	5335	172.139	185.748	196.194	270.211	269.87	269.725	85.0775	85.1489	77.2467	205.384	213.472	217.785	PSBQ1; Synonyms=PSBQ, PSBQA; At4g21280; F7J7.220, T6K22.20	oxygen evolving enhancer protein 3 domain containing protein, expressed	GO:0005488,GO:0006464,GO:0009536,GO:0009579,GO:0016020	binding|protein modification process|plastid|thylakoid|membrane	path:ko00195	Photosynthesis
LOC_Os07g36890	0	0	1	3	1	2	2	9	6	0	0	1	0	0	0.0309436	0.0878245	0.0310868	0.0600683	0.064331	0.286897	0.187439	0	0	0.0343554	At3g49040; T2J13.120	OsFBX253 - F-box domain containing protein, expressed	GO:0003674,GO:0005575,GO:0008150	molecular_function|cellular_component|biological_process
LOC_Os07g40220	31	33	22	23	20	32	89	48	66	8	14	13	1.91917	2.17386	1.36235	1.34747	1.24423	1.92336	5.72896	3.06211	4.12618	0.571989	0.951503	0.893787		expressed protein
LOC_Os07g40640	1295	1234	1374	1748	1697	1653	2	4	4	0	0	0	152.682	154.81	162.039	195.028	201.057	189.212	0.245177	0.485964	0.476243	0	0	0		expressed protein
LOC_Os07g40760	3	6	8	2	4	4	19	14	21	1	3	5	0.0432303	0.0919993	0.115311	0.0272731	0.0579224	0.0559611	0.284678	0.207884	0.305589	0.0166423	0.047459	0.0800158		transposon protein, putative, unclassified, expressed
LOC_Os07g41400	91	85	107	142	118	115	22	23	33	40	53	56	10.0059	9.94493	11.7683	14.7755	13.0382	12.2765	2.5152	2.60598	3.66423	5.07951	6.39768	6.83822	Ea1	EGG APPARATUS-1, putative, expressed
LOC_Os07g41430	5	2	4	7	1	0	18	20	22	3	5	2	0.0505088	0.0214977	0.0404177	0.0669164	0.0101512	0	0.189061	0.208187	0.224425	0.0349996	0.0554494	0.022437	MAIL1 {ECO:0000303|PubMed:24635680}; At2g25010 {ECO:0000312|Araport:AT2G25010}	transposon protein, putative, unclassified, expressed
LOC_Os07g42000	0	0	0	1	1	1	5	12	10	25	27	23	0	0	0	0.0251653	0.0267229	0.025818	0.138251	0.32883	0.268544	0.767802	0.788239	0.679251		expressed protein			path:ko00052,path:ko00500	Galactose metabolism|Starch and sucrose metabolism
LOC_Os07g43250	1	1	1	0	0	0	21	7	5	2	3	2	0.0597866	0.0636166	0.0598024	0	0	0	1.30544	0.43125	0.301874	0.138095	0.196904	0.132792	ASK3; At2g25700; F3N11.15	SKP1-like protein 1B, putative, expressed	GO:0003824,GO:0005515,GO:0005622,GO:0005634,GO:0005737,GO:0005829,GO:0005856,GO:0005886,GO:0006259,GO:0006464,GO:0007049,GO:0008150,GO:0009056,GO:0009987,GO:0016043,GO:0019538	catalytic activity|protein binding|intracellular|nucleus|cytoplasm|cytosol|cytoskeleton|plasma membrane|DNA metabolic process|protein modification process|cell cycle|biological_process|catabolic process|cellular process|cellular component organization|protein metabolic process	path:ko04110,path:ko04111,path:ko04114,path:ko04120,path:ko04141,path:ko04310,path:ko04341,path:ko04350,path:ko04710	Cell cycle|Cell cycle - yeast|Oocyte meiosis|Ubiquitin mediated proteolysis|Protein processing in endoplasmic reticulum|Wnt signaling pathway|Hedgehog signaling pathway - Fly|TGF-beta signaling pathway|Circadian rhythm
LOC_Os07g43370	77	87	105	159	150	146	49	38	39	150	143	130	2.41602	2.90466	3.29544	4.72111	4.72955	4.44755	1.5986	1.22863	1.23574	5.43558	4.92578	4.52993		amine oxidase family protein, putative, expressed	GO:0009536	plastid
LOC_Os07g44560	7	2	4	2	2	1	16	14	18	4	1	1	0.193473	0.0588193	0.110585	0.0523108	0.0555486	0.0268338	0.459808	0.398729	0.502398	0.127682	0.0303426	0.0306946	4CLL8; Os07g0639100, LOC_Os07g44560; OJ1340_C08.126	AMP-binding domain containing protein, expressed	GO:0003824,GO:0005777,GO:0006629,GO:0006950,GO:0009058,GO:0009987,GO:0019748	catalytic activity|peroxisome|lipid metabolic process|response to stress|biosynthetic process|cellular process|secondary metabolic process
LOC_Os07g44590	0	0	2	0	0	0	15	16	21	3	1	1	0	0	0.0727431	0	0	0	0.567116	0.599507	0.771113	0.125983	0.0399188	0.0403818	PER39; Synonyms=P39; At4g11290; F8L21.80	peroxidase precursor, putative, expressed	GO:0003824,GO:0005488,GO:0005623,GO:0006950,GO:0008152	catalytic activity|binding|cell|response to stress|metabolic process
LOC_Os07g44600	9	12	16	6	7	14	0	6	2	10	13	5	1.27511	1.80906	2.26747	0.804443	0.996607	1.92572	0	0.87596	0.286146	1.63626	2.02199	0.78671	PER2; Synonyms=POX2, PRX2	peroxidase, putative, expressed	GO:0003824,GO:0005488,GO:0005575,GO:0005618,GO:0006950,GO:0008152,GO:0016020	catalytic activity|binding|cellular_component|cell wall|response to stress|metabolic process|membrane
LOC_Os07g44700	32	37	32	19	15	20	106	105	137	21	27	27	1.21512	1.49499	1.21544	0.68275	0.572375	0.737325	4.18513	4.10853	5.25342	0.920947	1.12555	1.1386		expressed protein	GO:0003674,GO:0005794,GO:0008150	molecular_function|Golgi apparatus|biological_process
LOC_Os07g45560	0	0	0	0	0	0	51	41	71	163	174	158	0	0	0	0	0	0	0.489616	0.390088	0.662007	1.73814	1.76373	1.62012		expressed protein	GO:0005488,GO:0005575,GO:0008150	binding|cellular_component|biological_process
LOC_Os07g45570	2900	2730	2999	5312	5093	5516	221	278	226	444	486	465	43.2048	43.2776	44.6916	74.8911	76.2479	79.7843	3.42342	4.26782	3.40012	7.63946	7.94879	7.69354		expressed protein	GO:0005488,GO:0005575,GO:0008150	binding|cellular_component|biological_process
LOC_Os07g45760	0	0	0	0	1	0	2	5	7	21	26	26	0	0	0	0	0.0255155	0	0.0528018	0.130822	0.179488	0.615814	0.72475	0.733157		expressed protein	GO:0005488,GO:0005575,GO:0008150	binding|cellular_component|biological_process
LOC_Os07g46039	81	67	61	55	48	53	9	14	13	3	3	1	1.27116	1.11881	0.957544	0.816798	0.756963	0.807511	0.146855	0.226396	0.20602	0.0543726	0.0516851	0.0174282		expressed protein
LOC_Os07g46080	0	1	0	1	0	0	6	9	8	25	15	9	0	0.02034	0	0.0180893	0	0	0.119253	0.177278	0.154428	0.551912	0.314779	0.191058		expressed protein	GO:0005488,GO:0005575,GO:0008150	binding|cellular_component|biological_process
LOC_Os07g46420	29	47	43	38	31	36	18	13	14	2	3	5	1.09137	1.88208	1.61867	1.35331	1.17235	1.31533	0.704338	0.504133	0.532053	0.0869261	0.123944	0.20897		expressed protein	GO:0003674,GO:0008150	molecular_function|biological_process
LOC_Os07g47120	1	3	0	1	0	1	50	46	64	3	8	12	0.0228247	0.0728605	0	0.0215994	0	0.0221597	1.18661	1.08191	1.47515	0.0790808	0.200459	0.304176	BAM1; Synonyms=BMY7, TRBAMY; At3g23920; F14O13.12	beta-amylase, putative, expressed	GO:0003824,GO:0005488,GO:0005975,GO:0008152,GO:0009056,GO:0009058,GO:0009987,GO:0016787	catalytic activity|binding|carbohydrate metabolic process|metabolic process|catabolic process|biosynthetic process|cellular process|hydrolase activity
LOC_Os07g47160	0	1	0	0	3	0	12	10	13	3	3	3	0	0.0599996	0	0	0.16999	0	0.703553	0.581044	0.740248	0.195366	0.185709	0.187863		OsFBX259 - F-box domain containing protein, expressed
LOC_Os07g47550	1	0	1	0	1	2	12	13	12	4	1	1	0.0293555	0	0.0293632	0	0.0294991	0.0570004	0.366272	0.393241	0.355731	0.135611	0.0322269	0.0326007	C12RT1; Synonyms=CM12RHAT	glucosyltransferase, putative, expressed	GO:0008152,GO:0016740	metabolic process|transferase activity
LOC_Os07g47950	8	9	0	0	1	1	33	29	37	9	4	12	0.258884	0.309902	0	0	0.0325188	0.0314177	1.11036	0.967031	1.20912	0.336359	0.142104	0.431256	Nek3	expressed protein	GO:0006464,GO:0006950,GO:0008152,GO:0009607,GO:0009987,GO:0016020,GO:0016301	protein modification process|response to stress|metabolic process|response to biotic stimulus|cellular process|membrane|kinase activity
LOC_Os07g48080	0	4	0	1	0	0	12	7	3	2	0	0	0	0.109501	0	0.0243461	0	0	0.321	0.185573	0.0779406	0.0594246	0	0	WEL1; At4g33390; F17M5.150	expressed protein	GO:0003674,GO:0008150	molecular_function|biological_process
LOC_Os07g48980	75	79	89	122	119	121	172	180	163	45	51	50	2.32728	2.60844	2.76243	3.58248	3.71068	3.64528	5.54943	5.75554	5.10771	1.61267	1.73735	1.72304	NAS2	nicotianamine synthase, putative, expressed	GO:0009058,GO:0009987,GO:0016740	biosynthetic process|cellular process|transferase activity
LOC_Os08g01100	3	4	8	3	1	1	19	15	12	2	1	9	0.148617	0.210851	0.396418	0.14064	0.0497815	0.0480958	0.978669	0.765714	0.600318	0.114426	0.0543849	0.495142	HMGB7; Synonyms=HMGB6, NFD7 {ECO:0000303|PubMed:16698901}; At5g23420; K19M13.4	HMG1/2, putative, expressed	GO:0003677,GO:0003700,GO:0005634,GO:0006139,GO:0009058	DNA binding|sequence-specific DNA binding transcription factor activity|nucleus|nucleobase, nucleoside, nucleotide and nucleic acid metabolic process|biosynthetic process
LOC_Os08g01140	128	132	158	189	188	163	8	25	22	45	36	34	5.06586	5.55883	6.25483	7.07853	7.47689	6.26311	0.329205	1.01955	0.879261	2.05684	1.56414	1.49438	CYB561A; Synonyms=ACYB-2, CYB561B1, CYBASC1; At4g25570; M7J2.60	cytochrome b561, putative, expressed	GO:0003824,GO:0005773,GO:0008152,GO:0009536,GO:0016020	catalytic activity|vacuole|metabolic process|plastid|membrane
LOC_Os08g01400	7	4	6	0	1	3	17	18	15	4	2	2	0.270685	0.164586	0.232077	0	0.0388585	0.112628	0.683516	0.717242	0.585746	0.178637	0.0849037	0.0858885		expressed protein	GO:0003674,GO:0005575,GO:0008150	molecular_function|cellular_component|biological_process
LOC_Os08g01550	0	1	0	0	0	0	11	11	6	0	4	0	0	0.0470451	0	0	0	0	0.505678	0.50115	0.267887	0	0.19415	0		expressed protein
LOC_Os08g01570	12	9	6	4	3	0	201	178	186	24	21	18	0.321139	0.256284	0.160612	0.1013	0.0806777	0	5.59296	4.90862	5.02663	0.741769	0.616967	0.534963	At3g55350 {ECO:0000312|Araport:AT3G55350}; T22E16.10 {ECO:0000312|EMBL:CAB75893.1}	retrotransposon protein, putative, unclassified, expressed
LOC_Os08g02030	323	286	390	202	263	213	38	36	46	10	12	12	9.93745	9.36278	12.002	5.88114	8.13107	6.36225	1.2156	1.14131	1.42916	0.355318	0.405307	0.410008	At3g50280; F11C1.120	transferase family protein, putative, expressed	GO:0005575,GO:0008150,GO:0008152,GO:0016740	cellular_component|biological_process|metabolic process|transferase activity
LOC_Os08g02200	50	67	79	77	95	69	18	20	25	49	24	52	3.90274	5.56468	6.16796	5.68758	7.45148	5.22886	1.46085	1.60863	1.97057	4.41713	2.05656	4.50756		expressed protein
LOC_Os08g02670	756	751	806	544	524	483	266	287	308	87	102	91	13.2587	14.0147	14.1393	9.0285	9.23485	8.22404	4.85059	5.18666	5.45483	1.76215	1.96385	1.77239	STI; At2g02480; T8K22.22	ATP binding protein, putative, expressed	GO:0000166,GO:0003677,GO:0005622,GO:0006259,GO:0009058,GO:0016740	nucleotide binding|DNA binding|intracellular|DNA metabolic process|biosynthetic process|transferase activity
LOC_Os08g04180	3541	3377	3442	4424	4411	4558	1205	1126	1250	1987	2118	2065	97.9234	99.3706	95.2108	115.775	122.579	122.375	34.6482	32.0868	34.9078	63.4605	64.3008	63.419	TSB2; Synonyms=ORP2	tryptophan synthase beta chain 1, putative, expressed	GO:0003824,GO:0009058,GO:0009536,GO:0009987	catalytic activity|biosynthetic process|plastid|cellular process	path:ko00260,path:ko00400,path:ko01230	Glycine, serine and threonine metabolism|Phenylalanine, tyrosine and tryptophan biosynthesis|Biosynthesis of amino acids
LOC_Os08g04760	4	1	2	0	2	0	17	4	8	2	2	1	0.209439	0.0557139	0.104747	0	0.105232	0	0.925507	0.215816	0.422999	0.120941	0.114963	0.0581481		retrotransposon protein, putative, unclassified, expressed
LOC_Os08g04910	2	2	0	0	0	0	7	7	7	0	0	0	0.172332	0.183372	0	0	0	0	0.627145	0.621529	0.609096	0	0	0		expressed protein
LOC_Os08g05660	576	506	554	461	397	400	1309	1287	1336	359	359	344	18.9303	17.6951	18.2121	14.3375	13.1113	12.763	44.731	43.5854	44.3398	13.6262	12.9527	12.5555	tmem120a	expressed protein	GO:0003674,GO:0008150,GO:0016020	molecular_function|biological_process|membrane
LOC_Os08g05960	1	0	0	0	0	0	32	19	23	2	9	10	0.0775759	0	0	0	0	0	2.58113	1.51882	1.8018	0.179185	0.766477	0.86152		expressed protein
LOC_Os08g06060	133	137	150	93	91	96	374	349	346	141	119	103	3.88623	4.25955	4.38413	2.57157	2.67201	2.72337	11.3627	10.5082	10.2095	4.75819	3.81728	3.34236	MPK11; At1g01560; F22L4.10	CGMC_MAPKCMGC_2_ERK.13 - CGMC includes CDA, MAPK, GSK3, and CLKC kinases, expressed	GO:0004871,GO:0005515,GO:0005634,GO:0005737,GO:0005829,GO:0006464,GO:0006950,GO:0007165,GO:0008152,GO:0009607,GO:0009628,GO:0009719,GO:0009987,GO:0016043,GO:0016301	signal transducer activity|protein binding|nucleus|cytoplasm|cytosol|protein modification process|response to stress|signal transduction|metabolic process|response to biotic stimulus|response to abiotic stimulus|response to endogenous stimulus|cellular process|cellular component organization|kinase activity	path:ko04010,path:ko04011,path:ko04012,path:ko04013,path:ko04014,path:ko04015,path:ko04022,path:ko04024,path:ko04062,path:ko04066,path:ko04068,path:ko04071,path:ko04072,path:ko04114,path:ko04150,path:ko04151,path:ko04210,path:ko04214,path:ko04261,path:ko04270,path:ko04320,path:ko04350,path:ko04360,path:ko04370,path:ko04380,path:ko04510,path:ko04520,path:ko04540,path:ko04550,path:ko04611,path:ko04…	MAPK signaling pathway|MAPK signaling pathway - yeast|ErbB signaling pathway|MAPK signaling pathway - fly|Ras signaling pathway|Rap1 signaling pathway|cGMP - PKG signaling pathway|cAMP signaling pathway|Chemokine signaling pathway|HIF-1 signaling pathway|FoxO signaling pathway|Sphingolipid signaling pathway|Phospholipase D signaling pathway|Oocyte meiosis|mTOR signaling pathway|PI3K-Akt signaling…
LOC_Os08g06530	1292	1300	1422	2557	2305	2438	608	636	642	1982	1941	1943	62.9563	67.4041	69.3093	117.909	112.867	115.337	30.8045	31.9346	31.591	111.539	103.832	105.145		rubredoxin family protein, putative, expressed	GO:0003674,GO:0005488,GO:0009536,GO:0009579,GO:0016020	molecular_function|binding|plastid|thylakoid|membrane
LOC_Os08g06800	821	777	760	939	914	970	68	95	87	5	6	8	12.0679	12.1528	11.1742	13.0615	13.5007	13.8427	1.03928	1.43893	1.2914	0.0848799	0.0968213	0.130592	TY3B-G; Synonyms=YGRWTy3-1 POL; YGR109W-B; G5984	retrotransposon protein, putative, unclassified, expressed
LOC_Os08g07340	9	6	2	14	13	10	82	92	107	274	305	267	0.168411	0.119466	0.0374346	0.24791	0.244451	0.181672	1.59542	1.77396	2.02192	5.92139	6.26554	5.54853	At1g50180; F14I3.19	mla1, putative, expressed	GO:0000166,GO:0005575,GO:0006950	nucleotide binding|cellular_component|response to stress
LOC_Os08g07380	2	1	2	3	4	1	366	339	345	788	783	792	0.0189649	0.0100899	0.0189699	0.0269203	0.0381154	0.00920619	3.60858	3.31244	3.30364	8.62964	8.15104	8.34036	At1g50180; F14I3.19	retrotransposon protein, putative, unclassified, expressed
LOC_Os08g08880	14	11	15	5	5	7	35	41	29	5	9	20	1.18019	0.986693	1.26482	0.39887	0.423558	0.572901	3.06778	3.56151	2.46873	0.486786	0.832905	1.87237		hypothetical protein
LOC_Os08g09740	53	51	40	54	41	55	15	12	10	4	3	3	1.19568	1.22426	0.902638	1.15284	0.929485	1.20465	0.351855	0.278963	0.227819	0.104218	0.0743002	0.075162	At5g02700; F9G14.10	OsFBX274 - F-box domain containing protein, expressed	GO:0003674,GO:0008150	molecular_function|biological_process
LOC_Os08g09760	808	826	875	1388	1209	1274	381	372	409	1025	999	1013	11.0544	12.0246	11.9742	17.9702	16.6215	16.9221	5.4198	5.24439	5.65067	16.1955	15.0045	15.3912	At5g02700; F9G14.10	OsFBX275 - F-box domain containing protein, expressed	GO:0003674,GO:0005575,GO:0008150	molecular_function|cellular_component|biological_process
LOC_Os08g10010	1	4	1	3	9	10	15	10	8	26	30	16	0.031791	0.13531	0.0317994	0.0902533	0.287519	0.308648	0.495826	0.32759	0.25683	0.954603	1.04702	0.564888	S-ACP-DES2; Synonyms=AAD2, SAD2; At3g02610; F16B3.24	acyl-desaturase, chloroplast precursor, putative, expressed	GO:0003824,GO:0005488,GO:0006629,GO:0008152,GO:0009058,GO:0009536,GO:0009987	catalytic activity|binding|lipid metabolic process|metabolic process|biosynthetic process|plastid|cellular process	path:ko00061,path:ko01040,path:ko01212	Fatty acid biosynthesis|Biosynthesis of unsaturated fatty acids|Fatty acid metabolism
LOC_Os08g10020	16851	16490	18250	26159	25423	25734	7543	6990	7267	17390	17846	17932	885.982	922.542	959.792	1301.54	1343.22	1313.61	412.36	378.707	385.839	1055.95	1030.08	1047.05	PSBR	photosystem II 10 kDa polypeptide, chloroplast precursor, putative, expressed	GO:0003674,GO:0006091,GO:0009536,GO:0009579,GO:0015979,GO:0016020,GO:0016043	molecular_function|generation of precursor metabolites and energy|plastid|thylakoid|photosynthesis|membrane|cellular component organization	path:ko00195	Photosynthesis
LOC_Os08g11450	95	74	107	130	101	97	197	190	194	335	355	362	5.93949	4.92293	6.69151	7.69143	6.34551	5.88784	12.8064	12.2407	12.2484	24.1889	24.366	25.1346		expressed protein
LOC_Os08g12950	0	0	0	0	0	0	30	29	25	169	179	199	0	0	0	0	0	0	1.25815	1.20532	1.01828	7.87243	7.92611	8.91391	GSTT3; Synonyms=GST10C; At5g41220; K1O13.1	transposon protein, putative, Pong sub-class, expressed
LOC_Os08g13000	3	2	2	1	0	0	12	9	7	3	0	0	0.138195	0.0980321	0.0921546	0.0435923	0	0	0.57476	0.42721	0.325628	0.159602	0	0	BPM4; At3g03740; F20H23.23	MBTB20 - Bric-a-Brac, Tramtrack, Broad Complex BTB domain with Meprin and TRAF Homology MATH domain, expressed	GO:0005515,GO:0005634,GO:0006950,GO:0007154,GO:0009628,GO:0009987,GO:0009991	protein binding|nucleus|response to stress|cell communication|response to abiotic stimulus|cellular process|response to extracellular stimulus
LOC_Os08g13030	0	0	0	0	0	0	63	35	58	8	7	4	0	0	0	0	0	0	3.03407	1.6705	2.71289	0.427944	0.355942	0.205755	BPM4; At3g03740; F20H23.23	MBTB21 - Bric-a-Brac, Tramtrack, Broad Complex BTB domain with Meprin and TRAF Homology MATH domain, expressed	GO:0005515,GO:0005634,GO:0006950,GO:0007154,GO:0009628,GO:0009987,GO:0009991	protein binding|nucleus|response to stress|cell communication|response to abiotic stimulus|cellular process|response to extracellular stimulus	path:ko04340,path:ko04341	Hedgehog signaling pathway|Hedgehog signaling pathway - Fly
LOC_Os08g13130	0	0	0	0	0	0	36	50	40	12	21	16	0	0	0	0	0	0	1.70104	2.3414	1.83565	0.629804	1.04768	0.807491	BPM2; At3g06190; F28L1.13	expressed protein	GO:0005515,GO:0005634,GO:0006950,GO:0007154,GO:0009628,GO:0009987,GO:0009991	protein binding|nucleus|response to stress|cell communication|response to abiotic stimulus|cellular process|response to extracellular stimulus
LOC_Os08g13219	11	14	19	13	23	27	0	2	0	5	10	8	2.37767	3.21998	4.10797	2.65913	4.99581	5.66606	0	0.445467	0	1.24817	2.37295	1.92038		expressed protein	GO:0000003,GO:0003674,GO:0005575,GO:0009790,GO:0009791	reproduction|molecular_function|cellular_component|embryo development|post-embryonic development
LOC_Os08g13430	0	3	3	1	2	1	43	38	39	113	144	128	0	0.0613212	0.0576447	0.0181786	0.0386076	0.0186501	0.858866	0.752201	0.756554	2.50696	3.0368	2.73069		expressed protein
LOC_Os08g13610	0	0	0	0	0	0	2	6	2	25	31	39	0	0	0	0	0	0	0.0412961	0.122779	0.0401076	0.573364	0.67583	0.860099		retrotransposon protein, putative, Ty3-gypsy subclass, expressed
LOC_Os08g14195	5	0	2	6	2	5	367	345	391	766	767	722	0.102637	0	0.0410656	0.116553	0.0412556	0.0996466	7.83309	7.29759	8.10517	18.1597	17.2846	16.4592		expressed protein
LOC_Os08g14364	21	22	27	15	17	12	4	14	8	15	20	15	0.499374	0.556667	0.642222	0.337548	0.406233	0.277043	0.0989009	0.343053	0.192109	0.411949	0.522116	0.396129	Os04g0656100, LOC_Os04g56160; OSJNBa0071I13.11	expressed protein
LOC_Os08g14800	0	0	0	0	0	0	16	11	9	1	2	2	0	0	0	0	0	0	1.03119	0.702593	0.56335	0.0715862	0.136096	0.137674		disease resistance protein RPM1, putative, expressed
LOC_Os08g14890	5	3	7	7	3	2	16	18	24	39	40	42	0.470945	0.300668	0.659497	0.62393	0.283949	0.18289	1.56694	1.74703	2.28277	4.24238	4.13609	4.39327		expressed protein
LOC_Os08g16450	0	0	0	0	0	0	17	14	19	6	6	2	0	0	0	0	0	0	2.70921	2.21114	2.9408	1.06208	1.00958	0.340431	RGA2; Synonyms=177O13.40, CB3A14.5, RB, RPI-BLB1	NBS-LRR disease resistance protein, putative, expressed	GO:0000166,GO:0005623,GO:0006950	nucleotide binding|cell|response to stress
LOC_Os08g16860	4	4	5	1	1	0	77	64	64	9	3	6	0.136149	0.144871	0.170232	0.0322102	0.0342039	0	2.72508	2.24472	2.19982	0.353788	0.1121	0.226801	At1g78760; F9K20.20	OsFBX282 - F-box domain containing protein, expressed	GO:0003674,GO:0005575,GO:0008150	molecular_function|cellular_component|biological_process
LOC_Os08g17160	18	16	33	36	38	34	442	401	374	96	80	112	0.896093	0.847553	1.64327	1.69598	1.90101	1.64331	22.879	20.5708	18.802	5.51947	4.37221	6.19209	At2g25060; F27C12.2	plastocyanin-like domain containing protein, putative, expressed	GO:0003674,GO:0005488,GO:0016020	molecular_function|binding|membrane
LOC_Os08g17220	0	0	0	0	0	0	13	4	10	1	1	0	0	0	0	0	0	0	1.30224	0.397102	0.972897	0.111265	0.105766	0		uncharacterized PE-PGRS family protein PE_PGRS54 precursor, putative, expressed
LOC_Os08g17370	885	930	993	505	495	512	140	126	101	28	18	33	17.7983	19.9015	19.9756	9.61093	10.0037	9.99689	2.92751	2.61116	2.05121	0.650339	0.39741	0.737036	TMN7 {ECO:0000303|PubMed:20681974}; Synonyms=EMP5 {ECO:0000303|PubMed:22570441}; At3g13772 {ECO:0000312|Araport:AT3G13772}; MMM17.20 {ECO:0000312|EMBL:BAB01926.1}	transmembrane 9 superfamily member, putative, expressed	GO:0005575,GO:0005794,GO:0005886,GO:0016020	cellular_component|Golgi apparatus|plasma membrane|membrane
LOC_Os08g17500	3	5	0	4	6	6	17	10	14	46	90	53	0.106858	0.189506	0	0.134829	0.214762	0.207489	0.629605	0.36704	0.503577	1.8923	3.51932	2.09653	DFR	cinnamoyl-CoA reductase, putative, expressed	GO:0003824,GO:0005829,GO:0006950,GO:0008152,GO:0009058,GO:0009628,GO:0009987,GO:0019748	catalytic activity|cytosol|response to stress|metabolic process|biosynthetic process|response to abiotic stimulus|cellular process|secondary metabolic process
LOC_Os08g18910	35	31	27	20	27	21	7	8	10	1	2	0	3.5335	3.33016	2.72656	1.91075	2.73918	2.05833	0.734798	0.832249	1.0195	0.116595	0.221665	0		expressed protein
LOC_Os08g19970	0	0	0	0	0	0	11	6	3	0	0	1	0	0	0	0	0	0	0.134191	0.0725395	0.0355443	0	0	0.0130297	MAIL1 {ECO:0000303|PubMed:24635680}; At2g25010 {ECO:0000312|Araport:AT2G25010}	transposon protein, putative, unclassified, expressed
LOC_Os08g20130	1	5	1	0	2	1	94	88	102	26	29	24	0.0384635	0.204637	0.0384737	0	0.0773033	0.0373428	3.75933	3.48785	3.96187	1.15496	1.22455	1.02518	SOT5; Synonyms=ST3A; At3g45070; T14D3.10	flavonol sulfotransferase, putative, expressed	GO:0005575,GO:0008152,GO:0009719,GO:0016740	cellular_component|metabolic process|response to endogenous stimulus|transferase activity
LOC_Os08g20200	18	26	17	7	17	7	101	70	83	24	26	26	0.33276	0.511444	0.314356	0.12246	0.315811	0.125636	1.94139	1.33347	1.54949	0.512407	0.527669	0.53379		male sterility protein, putative, expressed	GO:0003824,GO:0006629,GO:0006950,GO:0007049,GO:0007275,GO:0008152,GO:0009058,GO:0009536,GO:0009628,GO:0009987,GO:0019748	catalytic activity|lipid metabolic process|response to stress|cell cycle|multicellular organismal development|metabolic process|biosynthetic process|plastid|response to abiotic stimulus|cellular process|secondary metabolic process
LOC_Os08g20440	26	26	47	27	17	11	9	16	20	1	0	0	0.506965	0.539441	0.916679	0.498203	0.333099	0.208236	0.182465	0.321478	0.393809	0.022519	0	0	MADS51 {ECO:0000303|PubMed:17951465}; Os01g0922800 {ECO:0000312|EMBL:BAF07149.1}, LOC_Os01g69850 {ECO:0000305}; B1455F06.16 {ECO:0000312|EMBL:BAD88318.1}	OsMADS69 - MADS-box family gene with M-alpha type-box, expressed
LOC_Os08g20500	366	365	321	377	381	398	39	33	43	17	7	2	5.91819	6.2801	5.19191	5.76882	6.19088	6.24812	0.655701	0.549855	0.702147	0.317469	0.124261	0.035915		retrotransposon protein, putative, unclassified, expressed
LOC_Os08g20590	0	0	0	0	0	0	20	18	10	39	30	24	0	0	0	0	0	0	0.593238	0.529133	0.288083	1.28492	0.939544	0.760353	Os05g0583200, LOC_Os05g50640; OSJNBb0035N21.10	transposon protein, putative, unclassified, expressed
LOC_Os08g23410	335	333	299	540	591	521	113	124	126	293	368	373	12.9147	13.66	11.5299	19.7003	22.8954	19.5001	4.52952	4.92594	4.90527	13.0453	15.5747	15.9694	rub; Synonyms=hoxR; Ava_1857	rubredoxin family protein, putative, expressed	GO:0003674,GO:0005488,GO:0009536,GO:0009579,GO:0016020	molecular_function|binding|plastid|thylakoid|membrane
LOC_Os08g25200	1	4	1	0	0	0	6	12	15	2	2	1	0.147893	0.629469	0.147932	0	0	0	0.922641	1.82876	2.24022	0.341604	0.324719	0.164243	SNL6; At1g10450; T10O24.5	paired amphipathic helix repeat-containing protein, putative, expressed	GO:0005634,GO:0006139,GO:0009058	nucleus|nucleobase, nucleoside, nucleotide and nucleic acid metabolic process|biosynthetic process
LOC_Os08g25734	2916	2682	2992	3276	3105	3067	12466	12012	12697	2907	2644	2798	63.5184	62.1637	65.1911	67.5295	67.9663	64.8612	282.34	269.621	279.296	73.1311	63.2272	67.6859	AGPS1	glucose-1-phosphate adenylyltransferase large subunit, chloroplast precursor, putative, expressed	GO:0000003,GO:0005576,GO:0005737,GO:0005975,GO:0008152,GO:0009058,GO:0009536,GO:0009628,GO:0009791,GO:0009987,GO:0016740	reproduction|extracellular region|cytoplasm|carbohydrate metabolic process|metabolic process|biosynthetic process|plastid|response to abiotic stimulus|post-embryonic development|cellular process|transferase activity
LOC_Os08g27260	0	0	0	0	0	0	7	6	5	0	0	0	0	0	0	0	0	0	1.46085	1.24094	1.01343	0	0	0		hypothetical protein
LOC_Os08g27720	1162	1113	1299	749	769	806	516	534	530	1142	1223	1248	42.2526	43.0634	47.2467	25.7731	28.0992	28.4538	19.5088	20.0085	19.4614	47.9577	48.8207	50.3965	PRN2 {ECO:0000303|PubMed:24947605}; At2g43120; F14B2.6	pirin, putative, expressed	GO:0005515,GO:0005886,GO:0008150	protein binding|plasma membrane|biological_process
LOC_Os08g27780	84	112	143	92	115	126	79	36	43	68	119	91	4.09314	5.80713	6.96992	4.24231	5.63112	5.96082	4.00256	1.80762	2.11591	3.82676	6.36581	4.92444	WAKL16; At3g25490; MWL2.11	OsWAK77 - OsWAK receptor-like cytoplasmic kinase OsWAK-RLCK, expressed	GO:0005515,GO:0005886,GO:0006464,GO:0016301	protein binding|plasma membrane|protein modification process|kinase activity
LOC_Os08g27810	50	88	44	71	52	84	13	14	24	30	33	22	1.9804	3.70879	1.74321	2.66121	2.0697	3.23014	0.535378	0.571397	0.959945	1.3723	1.43492	0.967709	WAK2; At1g21270; F16F4.5	OsWAK115 - OsWAK receptor-like protein OsWAK-RLP, expressed	GO:0005623,GO:0006464,GO:0008152,GO:0009987,GO:0016020,GO:0016301	cell|protein modification process|metabolic process|cellular process|membrane|kinase activity
LOC_Os08g28010	4	4	5	3	8	7	29	22	37	4	2	1	0.0908885	0.0967109	0.113641	0.0645072	0.182666	0.154421	0.685142	0.515108	0.84899	0.104967	0.0498895	0.0252341		expressed protein
LOC_Os08g28890	2	6	4	0	2	0	17	12	14	0	0	0	0.0648039	0.206866	0.129642	0	0.065121	0	0.572735	0.400663	0.45809	0	0	0	CCR1; Synonyms=CRR1; At3g09780; F11F8.37, F8A24.17	protein kinase family protein, putative, expressed	GO:0000166,GO:0005623,GO:0006464,GO:0008152,GO:0009987,GO:0016301	nucleotide binding|cell|protein modification process|metabolic process|cellular process|kinase activity
LOC_Os08g28960	13	12	16	5	6	5	222	239	222	41	24	32	0.459813	0.451633	0.566074	0.167358	0.21326	0.171699	8.16441	8.7109	7.92945	1.67482	0.931922	1.25698		expressed protein
LOC_Os08g29580	8	5	4	11	10	6	34	18	35	5	3	4	1.01412	0.674431	0.507197	1.31957	1.27386	0.738434	4.4814	2.35126	4.48045	0.732009	0.417496	0.563119		expressed protein
LOC_Os08g30050	0	0	0	0	0	0	1	7	2	6	16	13	0	0	0	0	0	0	0.0279588	0.193959	0.0543084	0.18633	0.472319	0.388211		retrotransposon protein, putative, unclassified, expressed
LOC_Os08g30150	67	63	63	39	45	41	27	32	20	3	6	7	2.57901	2.58039	2.42568	1.42063	1.74065	1.53222	1.08063	1.26928	0.777429	0.133366	0.253548	0.299237	At1g06640; F12K11.27, F12K11.6	1-aminocyclopropane-1-carboxylate oxidase homolog 1, putative, expressed	GO:0005575,GO:0008150,GO:0008152	cellular_component|biological_process|metabolic process
LOC_Os08g31910	4	2	1	4	5	3	935	920	946	1821	1957	1837	0.0896402	0.0476913	0.022416	0.0848283	0.112598	0.0652714	21.7865	21.245	21.4085	47.13	48.1464	45.7183		expressed protein	GO:0003674,GO:0008150	molecular_function|biological_process
LOC_Os08g32440	445	445	406	384	419	438	11	33	24	2	3	7	10.6521	11.3345	9.72111	8.69849	10.0788	10.1791	0.27378	0.813984	0.580147	0.0552904	0.0788363	0.186085	FRS5; At4g38180; F20D10.300	transposon protein, putative, unclassified, expressed
LOC_Os08g32570	1	1	0	1	1	1	193	197	196	345	325	326	0.0186916	0.019889	0	0.0176882	0.0187831	0.018147	3.75092	3.79437	3.6996	7.44751	6.66899	6.7671		expressed protein
LOC_Os08g32880	16	19	9	9	13	3	47	38	44	5	10	8	0.297089	0.375394	0.167157	0.158142	0.242566	0.0540813	0.9074	0.727072	0.825034	0.107222	0.203844	0.164966	RPP13L3; At3g46730; T6H20.240	disease resistance protein RPM1, putative, expressed	GO:0000166,GO:0005515,GO:0005886,GO:0006950,GO:0008219	nucleotide binding|protein binding|plasma membrane|response to stress|cell death
LOC_Os08g33270	0	0	0	0	0	0	6	5	4	0	0	0	0	0	0	0	0	0	0.0925076	0.0763993	0.0598969	0	0	0	FRS3; At2g27110; T20P8.16	transposon protein, putative, unclassified, expressed
LOC_Os08g34640	166	159	174	78	77	103	334	309	355	74	67	69	2.20488	2.2472	2.31175	0.980415	1.02775	1.32823	4.61272	4.22924	4.76165	1.13515	0.976972	1.01781	PEPR1; At1g73080; F3N23.28	receptor-like protein kinase precursor, putative, expressed	GO:0000166,GO:0003824,GO:0004871,GO:0004872,GO:0005488,GO:0005515,GO:0005575,GO:0005886,GO:0006464,GO:0006950,GO:0007165,GO:0008150,GO:0009719,GO:0016301	nucleotide binding|catalytic activity|signal transducer activity|receptor activity|binding|protein binding|cellular_component|plasma membrane|protein modification process|response to stress|signal transduction|biological_process|response to endogenous stimulus|kinase activity
LOC_Os08g34990	2	1	5	0	0	0	12	25	6	0	0	0	0.31811	0.169244	0.795485	0	0	0	1.98455	4.09745	0.963719	0	0	0		late embryogenesis abundant protein, putative, expressed
LOC_Os08g35490	4	2	3	8	4	2	0	0	0	5	3	3	0.381013	0.20271	0.285835	0.72112	0.382877	0.184956	0	0	0	0.550041	0.313712	0.317351	COPT5; At5g20650; T1M15.50	ctr copper transporter family protein, putative, expressed	GO:0005215,GO:0005575,GO:0005768,GO:0005773,GO:0006810,GO:0009719,GO:0009987,GO:0016020	transporter activity|cellular_component|endosome|vacuole|transport|response to endogenous stimulus|cellular process|membrane
LOC_Os08g35650	0	0	0	0	0	1	6	14	11	1	1	0	0	0	0	0	0	0.0336803	0.216422	0.500463	0.385355	0.0400647	0.0380844	0	RR32 {ECO:0000303|PubMed:17284581}; LOC_Os08g17760 {ECO:0000305}; P0026A08.18 {ECO:0000312|EMBL:BAC99522.1}, P0026A08.19 {ECO:0000312|EMBL:BAC99523.1}	expressed protein
LOC_Os08g35750	0	0	1	0	0	0	10	14	7	0	0	0	0	0	0.0518369	0	0	0	0.538838	0.747617	0.366332	0	0	0	ABP19A	Cupin domain containing protein, expressed	GO:0005576,GO:0008150	extracellular region|biological_process
LOC_Os08g36390	1	3	4	0	0	1	16	17	12	1	1	0	0.0220871	0.070506	0.0883718	0	0	0.0214436	0.367445	0.386914	0.267653	0.0255084	0.0242476	0	IDD16 {ECO:0000303|PubMed:16784536}; At1g25250 {ECO:0000312|Araport:AT1G25250}; F4F7.36 {ECO:0000312|EMBL:AAG28820.1}	ZOS8-07 - C2H2 zinc finger protein, expressed	GO:0003676,GO:0003677,GO:0003700,GO:0005488,GO:0005515,GO:0005634,GO:0005975,GO:0006139,GO:0009058,GO:0009987	nucleic acid binding|DNA binding|sequence-specific DNA binding transcription factor activity|binding|protein binding|nucleus|carbohydrate metabolic process|nucleobase, nucleoside, nucleotide and nucleic acid metabolic process|biosynthetic process|cellular process
LOC_Os08g36580	56	62	60	50	43	55	21	22	24	63	77	50	3.91764	4.61524	4.19858	3.31012	3.0229	3.73558	1.52753	1.58594	1.6955	5.09005	5.91367	3.88458		expressed protein
LOC_Os08g37050	30	27	17	17	20	30	5	7	5	10	16	11	1.57568	1.50896	0.893124	0.844957	1.0556	1.52978	0.273056	0.378855	0.265198	0.606587	0.922567	0.641622	TCEA-B2; Synonyms=TCEA-B4, TCEA-B5	gibberellin receptor GID1L2, putative, expressed	GO:0005575,GO:0008152,GO:0016787	cellular_component|metabolic process|hydrolase activity
LOC_Os08g37180	0	1	0	1	1	1	11	8	9	23	47	30	0	0.0330587	0	0.0294007	0.0312205	0.0301633	0.355342	0.256116	0.282367	0.825264	1.60305	1.03509	PLP1; Os03g0393900, LOC_Os03g27610; OSJNBa0093I13.16	patatin, putative, expressed	GO:0003674,GO:0005737,GO:0006629,GO:0006950,GO:0008150,GO:0008219,GO:0009058,GO:0009607,GO:0009987,GO:0016020,GO:0016787	molecular_function|cytoplasm|lipid metabolic process|response to stress|biological_process|cell death|biosynthetic process|response to biotic stimulus|cellular process|membrane|hydrolase activity
LOC_Os08g37300	14	16	13	7	4	7	74	83	74	9	6	7	0.949213	1.15431	0.881645	0.449129	0.272531	0.460779	5.21676	5.79883	5.06663	0.704731	0.446598	0.527074		expressed protein	GO:0003674,GO:0005623,GO:0008150	molecular_function|cell|biological_process
LOC_Os08g37400	10	5	5	5	2	1	13	13	22	4	0	4	0.24577	0.130757	0.122918	0.116289	0.0493945	0.0238609	0.332205	0.32923	0.546014	0.113536	0	0.109176	ZHD1; Synonyms=HB22, MEE68; At4g24660; F22K18.140	ZF-HD homeobox protein, putative, expressed	GO:0000003,GO:0003677,GO:0003700,GO:0006139,GO:0009058,GO:0009790,GO:0009791	reproduction|DNA binding|sequence-specific DNA binding transcription factor activity|nucleobase, nucleoside, nucleotide and nucleic acid metabolic process|biosynthetic process|embryo development|post-embryonic development
LOC_Os08g37850	0	0	1	0	0	0	10	7	11	1	2	1	0	0	0.0573615	0	0	0	0.596265	0.413648	0.637016	0.0662294	0.125912	0.063686		transposon protein, putative, Pong sub-class, expressed
LOC_Os08g38190	0	3	1	0	1	0	10	13	20	0	0	1	0	0.0954249	0.0299012	0	0.0300396	0	0.310819	0.400446	0.603748	0	0	0.033198		expressed protein
LOC_Os08g39660	2	1	1	0	2	1	10	4	7	0	0	1	0.0606468	0.032266	0.0303314	0	0.0609436	0.0294399	0.315291	0.124987	0.214352	0	0	0.0336757	CYP76M6 {ECO:0000303|PubMed:22215681}; Os02g0571900 {ECO:0000312|EMBL:BAF09106.1}, LOC_Os02g36280 {ECO:0000305}; OsJ_07213 {ECO:0000312|EMBL:EAZ23517.1}, P0689H05.39 {ECO:0000312|EMBL:BAD17279.1}	cytochrome P450, putative, expressed	GO:0003674,GO:0003824,GO:0005488,GO:0008152,GO:0019825	molecular_function|catalytic activity|binding|metabolic process|oxygen binding
LOC_Os08g39670	0	1	0	0	0	0	7	14	13	44	76	39	0	0.045882	0	0	0	0	0.31384	0.622058	0.566072	2.19116	3.59766	1.86758		retrotransposon protein, putative, LINE subclass, expressed
LOC_Os08g40170	23	21	21	20	15	27	56	69	43	23	9	31	0.877321	0.852347	0.801244	0.721936	0.574965	0.999893	2.22102	2.71211	1.65635	1.01322	0.37688	1.3132	CDKB2-2; At1g20930; F9H16.8	cyclin-dependent kinase B2-1, putative, expressed	GO:0005515,GO:0006464,GO:0007049,GO:0007165,GO:0007275,GO:0008152,GO:0009653,GO:0009719,GO:0009987,GO:0016301	protein binding|protein modification process|cell cycle|signal transduction|multicellular organismal development|metabolic process|anatomical structure morphogenesis|response to endogenous stimulus|cellular process|kinase activity
LOC_Os08g40310	0	0	0	0	0	0	7	9	16	1	3	0	0	0	0	0	0	0	0.11754	0.149769	0.26093	0.0186508	0.0531868	0	FRS3; At2g27110; T20P8.16	transposon protein, putative, unclassified, expressed
LOC_Os08g40410	1	0	1	0	0	0	16	22	18	50	39	45	0.0974556	0	0.0974814	0	0	0	1.62129	2.20931	1.77146	5.62759	4.17255	4.87032	ACR5 {ECO:0000303|PubMed:19423640}; At2g03730 {ECO:0000312|Araport:AT2G03730}	translation factor EF-1 alpha, putative, expressed	GO:0005488,GO:0005829,GO:0008152	binding|cytosol|metabolic process
LOC_Os08g40680	156	173	155	92	85	110	76	56	59	11	6	6	7.17961	8.47206	7.13548	4.00684	3.93111	4.91505	3.63684	2.65578	2.74208	0.584675	0.30315	0.306667	XIPI	glycosyl hydrolase, putative, expressed	GO:0003824,GO:0005488,GO:0005623,GO:0006950,GO:0007154,GO:0008152,GO:0009628,GO:0009991,GO:0016787	catalytic activity|binding|cell|response to stress|cell communication|metabolic process|response to abiotic stimulus|response to extracellular stimulus|hydrolase activity
LOC_Os08g40700	1	1	3	6	3	4	9	9	11	47	38	38	0.0607196	0.0646094	0.182207	0.344761	0.18305	0.235802	0.568205	0.563117	0.674487	3.29589	2.53305	2.56243		retrotransposon protein, putative, unclassified, expressed
LOC_Os08g40919	527	473	493	657	606	638	143	118	114	297	319	316	7.11379	6.79388	6.6566	8.39255	8.22021	8.36123	2.00706	1.64134	1.55399	4.63012	4.72728	4.73714	At1g80290 {ECO:0000312|Araport:AT1G80290}; F5I6.4 {ECO:0000312|EMBL:AAG52433.1}	expressed protein	GO:0003674,GO:0008150,GO:0009536	molecular_function|biological_process|plastid
LOC_Os08g41070	1525	1281	1395	1493	1460	1577	38	52	46	150	168	154	18.3914	16.4385	16.8281	17.039	17.6937	18.4644	0.4765	0.646214	0.560216	2.08921	2.22426	2.06255	PIF1 {ECO:0000255|HAMAP-Rule:MF_03176}; Synonyms=C15orf20	retrotransposon protein, putative, unclassified, expressed
LOC_Os08g41500	34	34	52	29	23	28	121	115	112	45	46	45	1.27574	1.35747	1.95165	1.02972	0.867225	1.02	4.72067	4.44641	4.24379	1.95003	1.89484	1.87515	Ubxn1; Synonyms=D19Ertd721e, Saks1	ubiquitin-associated protein, putative, expressed	GO:0005488,GO:0005829,GO:0008150	binding|cytosol|biological_process
LOC_Os08g41620	2	7	8	1	1	5	17	16	20	3	1	4	0.0448997	0.167216	0.179646	0.0212447	0.0225597	0.108979	0.396822	0.370135	0.453414	0.0777821	0.0246458	0.0997267	USP16 {ECO:0000255|HAMAP-Rule:MF_03062}; MSTP039	ubiquitin carboxyl-terminal hydrolase family protein, expressed	GO:0005622,GO:0008152,GO:0009056,GO:0009536,GO:0009987,GO:0016787,GO:0019538	intracellular|metabolic process|catabolic process|plastid|cellular process|hydrolase activity|protein metabolic process
LOC_Os08g41660	0	1	2	0	1	1	7	5	7	0	1	1	0	0.0924736	0.173859	0	0.0873315	0.0843743	0.632532	0.447763	0.614329	0	0.0954073	0.0965139		expressed protein
LOC_Os08g41800	33	37	55	27	23	23	17	16	27	27	37	42	1.56431	1.86628	2.60788	1.21119	1.09561	1.05851	0.8379	0.78155	1.29248	1.47815	1.92549	2.21105	At1g28695; F1K23.29	regulatory protein, putative, expressed	GO:0003674,GO:0005575,GO:0008150	molecular_function|cellular_component|biological_process
LOC_Os08g42189	8	8	4	9	4	8	17	31	44	40	70	71	0.203847	0.216905	0.10195	0.217017	0.102422	0.197908	0.450398	0.813959	1.13219	1.17712	1.95813	2.00914		expressed protein	GO:0005488,GO:0005575,GO:0008150	binding|cellular_component|biological_process
LOC_Os08g42670	1	0	0	0	0	0	9	17	16	33	39	33	0.0121996	0	0	0	0	0	0.114162	0.213708	0.197114	0.464948	0.522324	0.447093	RPP8L3; At5g35450; K21B8.10, MOK9.3	resistance protein, putative, expressed	GO:0000166,GO:0005575,GO:0006950	nucleotide binding|cellular_component|response to stress
LOC_Os08g42700	131	120	119	84	74	87	47	53	60	133	121	180	1.63927	1.59781	1.4895	0.994707	0.930528	1.05695	0.611518	0.683409	0.758195	1.92209	1.66224	2.50143	RPP13; At3g46530; F12A12.50	resistance protein, putative, expressed	GO:0000166,GO:0005515,GO:0005886,GO:0006950,GO:0008219	nucleotide binding|protein binding|plasma membrane|response to stress|cell death
LOC_Os08g42840	141	125	146	158	176	200	53	60	70	129	101	105	2.06477	1.94773	2.13855	2.18951	2.58991	2.84342	0.806977	0.905378	1.03515	2.18166	1.62369	1.70757	EMS1 {ECO:0000303|PubMed:12154130}; Synonyms=ESP, EXS {ECO:0000303|PubMed:12401166}; At5g07280; T28J14.220	leucine rich repeat protein, putative, expressed	GO:0005618,GO:0006950,GO:0007165,GO:0009607	cell wall|response to stress|signal transduction|response to biotic stimulus
LOC_Os08g43350	25	36	26	21	15	14	12	9	7	1	0	0	0.964521	1.47788	1.00337	0.766706	0.581544	0.524395	0.481378	0.357801	0.272723	0.0445571	0	0		NC domain-containing protein, putative, expressed	GO:0005575	cellular_component
LOC_Os08g44170	1	2	2	2	0	1	13	11	11	1	1	0	0.0147764	0.0314459	0.0295605	0.0279663	0	0.0143458	0.19973	0.167489	0.164139	0.0170652	0.0162217	0	FRS5; At4g38180; F20D10.300	transposon protein, putative, unclassified, expressed
LOC_Os09g01790	1	0	1	0	1	0	2	7	9	0	1	0	0.0348343	0	0.0348436	0	0.0350048	0	0.0724388	0.251265	0.316594	0	0.0382418	0		expressed protein
LOC_Os09g02690	3	6	3	1	1	2	57	57	64	12	12	5	0.152962	0.325522	0.153003	0.0482504	0.0512368	0.0990037	3.02184	2.99478	3.2953	0.706625	0.671698	0.28312		expressed protein	GO:0003674,GO:0005575,GO:0008150	molecular_function|cellular_component|biological_process
LOC_Os09g02770	82	130	112	194	219	197	41	32	35	100	92	77	3.3556	5.66064	4.58447	7.51269	9.00574	7.82674	1.74451	1.34938	1.44636	4.72608	4.13308	3.49933		translation initiation factor IF-2, putative, expressed
LOC_Os09g02920	0	0	0	0	0	0	22	27	41	5	3	2	0	0	0	0	0	0	0.744525	0.905553	1.34759	0.187948	0.107195	0.0722923		retrotransposon protein, putative, Ty3-gypsy subclass, expressed
LOC_Os09g03110	4	3	3	2	6	11	0	0	0	3	1	4	0.0319315	0.0254828	0.0239549	0.0151087	0.0481316	0.0852532	0	0	0	0.0276583	0.00876373	0.0354615	TY3B-G; Synonyms=YGRWTy3-1 POL; YGR109W-B; G5984	retrotransposon protein, putative, Ty3-gypsy subclass, expressed
LOC_Os09g03630	537	480	499	414	369	461	212	227	202	40	53	47	15.2163	14.4725	14.1433	11.1013	10.5071	12.6822	6.24605	6.6281	5.78015	1.309	1.6487	1.47901	ANKRD50; Synonyms=KIAA1223	ankyrin, putative, expressed	GO:0005488,GO:0005575,GO:0008150	binding|cellular_component|biological_process
LOC_Os09g03680	1	0	3	1	1	0	444	400	435	1437	1406	1476	0.0302328	0	0.0907224	0.0286099	0.0303807	0	13.9571	12.4614	13.2807	50.1742	46.6653	49.5568	Dapk1	ankyrin, putative, expressed	GO:0005488,GO:0005575,GO:0008150	binding|cellular_component|biological_process
LOC_Os09g03810	3	4	15	4	2	0	130	108	133	37	14	24	0.425038	0.603021	2.12575	0.536295	0.284745	0	19.1506	15.7673	19.0287	6.05415	2.17753	3.77621		expressed protein
LOC_Os09g04339	1	0	0	0	2	0	8	0	9	37	17	26	0.0414586	0	0	0	0.0833229	0	0.344856	0	0.376798	1.77158	0.773737	1.19709		expressed protein	GO:0003674,GO:0008150,GO:0016020	molecular_function|biological_process|membrane
LOC_Os09g06634	2610	2366	2529	2959	2605	2666	31	47	63	7	4	3	30.0028	28.9403	29.0794	32.1888	30.0919	29.7537	0.370524	0.556732	0.731331	0.0929319	0.0504791	0.0382985	GSTT3; Synonyms=GST10C; At5g41220; K1O13.1	transposon protein, putative, Pong sub-class, expressed
LOC_Os09g06950	0	2	1	0	0	0	10	10	7	0	0	0	0	0.134549	0.0632411	0	0	0	0.657382	0.651495	0.446925	0	0	0		expressed protein
LOC_Os09g07154	10	3	6	2	1	1	22	23	19	2	3	3	0.455671	0.145458	0.273475	0.0862421	0.04579	0.0442395	1.04234	1.07996	0.874292	0.105251	0.150073	0.151814		expressed protein
LOC_Os09g07580	0	1	0	0	0	2	10	5	11	0	0	1	0	0.0232985	0	0	0	0.0425159	0.227665	0.112813	0.243224	0	0	0.0243165	RPP13L3; At3g46730; T6H20.240	mla1, putative, expressed	GO:0000166,GO:0005623,GO:0006950	nucleotide binding|cell|response to stress
LOC_Os09g07730	18	11	16	14	18	18	39	29	43	14	15	5	0.459813	0.298998	0.408831	0.338435	0.462063	0.446417	1.03587	0.763368	1.10925	0.413031	0.420659	0.141846	LECRKS4 {ECO:0000303|PubMed:19773388}; At3g55550 {ECO:0000312|Araport:AT3G55550}; T22E16.210 {ECO:0000312|EMBL:CAB75913.1}	expressed protein	GO:0005623,GO:0006464,GO:0008152,GO:0009987,GO:0016301	cell|protein modification process|metabolic process|cellular process|kinase activity
LOC_Os09g08450	0	2	0	0	0	0	23	11	15	1	0	0	0	0.0713315	0	0	0	0	0.801579	0.379931	0.507725	0.0387106	0	0	ulp-1; T10F2.3	ulp1 protease family, C-terminal catalytic domain containing protein, expressed	GO:0009536,GO:0016787,GO:0019538	plastid|hydrolase activity|protein metabolic process
LOC_Os09g08570	4	6	3	2	2	0	17	14	23	6	2	3	0.224051	0.357605	0.168083	0.106012	0.112574	0	0.990077	0.808056	1.30097	0.388135	0.122983	0.186615		expressed protein
LOC_Os09g08920	0	0	0	0	0	0	4	11	7	0	2	0	0	0	0	0	0	0	0.344856	0.939862	0.586131	0	0.182056	0	CYP75A3; Synonyms=HF2	cytochrome P450, putative, expressed	GO:0003674,GO:0003824,GO:0005488,GO:0008152,GO:0019825	molecular_function|catalytic activity|binding|metabolic process|oxygen binding
LOC_Os09g09250	0	0	0	0	0	0	6	3	7	30	49	44	0	0	0	0	0	0	0.128583	0.0637159	0.145697	0.714112	1.10873	1.00714		retrotransposon protein, putative, Ty3-gypsy subclass, expressed
LOC_Os09g09540	1	0	0	0	4	0	53	57	75	246	261	237	0.0154065	0	0	0	0.0619274	0	0.84901	0.90491	1.16685	4.37707	4.41442	4.05499		transposon protein, putative, unclassified, expressed
LOC_Os09g09790	365	316	433	664	613	607	75	71	81	189	195	186	8.52332	7.8518	10.1139	14.6731	14.3845	13.7614	1.821	1.70845	1.91009	5.0971	4.99897	4.82356	SUFE1 {ECO:0000303|PubMed:17452319}; Synonyms=EMB1374, SUFE {ECO:0000303|PubMed:16437155, ECO:0000303|PubMed:16455656}; At4g26500; M3E9.70	Fe-S metabolism associated domain containing protein, expressed	GO:0000003,GO:0005739,GO:0008152,GO:0009058,GO:0009536,GO:0009790,GO:0009791,GO:0009987,GO:0030234	reproduction|mitochondrion|metabolic process|biosynthetic process|plastid|embryo development|post-embryonic development|cellular process|enzyme regulator activity
LOC_Os09g09930	566	508	567	460	414	482	176	193	193	291	424	313	21.1902	20.2371	21.2333	16.2973	15.5754	17.5196	6.85118	7.44566	7.29673	12.5822	17.4267	13.0137	HIPP47 {ECO:0000303|PubMed:21072340, ECO:0000303|PubMed:23368984}; At3g20180 {ECO:0000312|Araport:AT3G20180}; MAL21 {ECO:0000312|EMBL:AP000383}	heavy metal transport/detoxification protein, putative, expressed	GO:0005488,GO:0005575,GO:0006810	binding|cellular_component|transport
LOC_Os09g11380	3	1	3	0	1	0	32	41	46	3	2	2	0.0472705	0.0167662	0.047283	0	0.0158339	0	0.524267	0.665702	0.731946	0.0545928	0.0345963	0.0349976		expressed protein
LOC_Os09g11790	1	1	0	0	0	0	2	9	14	1	0	0	0.193791	0.206205	0	0	0	0	0.402993	1.79723	2.73977	0.22381	0	0		DEFL14 - Defensin and Defensin-like DEFL family, expressed
LOC_Os09g15570	105	75	73	79	63	71	2	7	7	17	10	17	2.93093	2.22763	2.03823	2.0868	1.76716	1.92412	0.058047	0.201345	0.197318	0.548037	0.306441	0.526991		OsFBX315 - F-box domain containing protein, expressed
LOC_Os09g16520	9	3	5	1	2	0	21	29	26	3	2	1	0.486861	0.172683	0.27055	0.0511918	0.108721	0	1.18118	1.61654	1.42033	0.187426	0.118774	0.060076	Cyt-b5; CG2140	cytochrome b5-like Heme/Steroid binding domain containing protein, expressed	GO:0005488	binding
LOC_Os09g17329	11212	10994	12409	14608	13915	14835	6	14	23	3	5	3	167.483	174.747	185.412	206.498	208.877	215.146	0.0931906	0.215498	0.34695	0.0517552	0.081995	0.0497676	At2g01680; T8O11.15	expressed protein	GO:0005575,GO:0008150	cellular_component|biological_process
LOC_Os09g17660	0	0	0	0	0	0	30	34	41	6	3	5	0	0	0	0	0	0	2.08142	2.33782	2.76274	0.462383	0.219764	0.370522		expressed protein	GO:0003674,GO:0006950,GO:0009628	molecular_function|response to stress|response to abiotic stimulus
LOC_Os09g19350	508	505	457	872	757	770	2	2	1	35	40	44	12.0518	12.7481	10.8447	19.5768	18.0469	17.7352	0.0493345	0.0488927	0.0239574	0.95896	1.04178	1.15925	At3g21340; MHC9.2	expressed protein	GO:0005623,GO:0006464,GO:0008152,GO:0009987,GO:0016301	cell|protein modification process|metabolic process|cellular process|kinase activity
LOC_Os09g19400	0	0	0	0	0	1	1	6	6	229	240	256	0	0	0	0	0	0.0446011	0.0477662	0.284031	0.278349	12.1498	12.104	13.0607	At2g04300; T23O15.8	senescence-induced receptor-like serine/threonine-protein kinase precursor, putative, expressed	GO:0000166,GO:0005623,GO:0006464,GO:0008152,GO:0009987,GO:0016301	nucleotide binding|cell|protein modification process|metabolic process|cellular process|kinase activity
LOC_Os09g20000	65	47	79	54	32	36	229	178	207	34	46	43	3.06399	2.35743	3.72492	2.40883	1.51581	1.64754	11.2239	8.64612	9.85364	1.85097	2.38047	2.25103	HIPP26 {ECO:0000303|PubMed:21072340, ECO:0000303|PubMed:23368984}; Synonyms=FP6 {ECO:0000303|PubMed:8837031}; At4g38580 {ECO:0000312|Araport:AT4G38580}; F20M13.140 {ECO:0000312|EMBL:CAB37514.1}	heavy metal-associated domain containing protein, expressed	GO:0005488,GO:0005575,GO:0006810	binding|cellular_component|transport
LOC_Os09g20910	2	13	9	4	5	3	47	59	57	14	18	18	0.0297351	0.20566	0.133844	0.0562779	0.0747016	0.0433032	0.72656	0.903897	0.855789	0.240388	0.293794	0.297201	CTC1 {ECO:0000303|PubMed:19854131}; At4g09680 {ECO:0000312|Araport:AT4G09680}; F17A8.30 {ECO:0000312|EMBL:CAB39635.1}	expressed protein	GO:0003674,GO:0005515,GO:0005622,GO:0006259,GO:0016043	molecular_function|protein binding|intracellular|DNA metabolic process|cellular component organization
LOC_Os09g21180	312	268	294	269	246	231	927	848	926	178	217	230	9.41575	8.606	8.87488	7.68228	7.46028	6.76817	29.088	26.3708	28.2204	6.20391	7.18936	7.70844	HOX5; OsI_028227	homeobox associated leucine zipper, putative, expressed	GO:0003677,GO:0003700,GO:0005515,GO:0005634,GO:0006139,GO:0006950,GO:0007275,GO:0009058,GO:0009628,GO:0009653	DNA binding|sequence-specific DNA binding transcription factor activity|protein binding|nucleus|nucleobase, nucleoside, nucleotide and nucleic acid metabolic process|response to stress|multicellular organismal development|biosynthetic process|response to abiotic stimulus|anatomical structure morphogenesis
LOC_Os09g21210	453	435	457	360	309	330	1049	1156	1115	1805	2086	2029	8.43612	8.61986	8.51286	6.34432	5.78259	5.96647	20.312	22.1835	20.9687	38.821	42.647	41.9629	eng1; SPAC821.09	beta-glucan-binding protein 4, putative, expressed	GO:0008152,GO:0016787	metabolic process|hydrolase activity
LOC_Os09g21460	274	313	340	562	531	552	139	125	106	227	254	254	18.4538	22.4308	22.9049	35.8186	35.9376	36.0938	9.73381	8.67504	7.20928	17.6565	18.7801	18.9979	PRIN2; At1g10522 {ECO:0000312|Araport:AT1G10522}; T10O24.14 {ECO:0000312|EMBL:AAD39574.1}	expressed protein	GO:0003674,GO:0008150,GO:0009536	molecular_function|biological_process|plastid
LOC_Os09g21510	1	9	5	0	2	0	40	42	64	8	4	7	0.0198584	0.190175	0.0993185	0	0.0399112	0	0.825922	0.859452	1.28344	0.183477	0.0872038	0.154377	ANP2; At1g54960; F14C21.49, T24C10.7	STE_MEKK_ste11_MAP3K.2 - STE kinases include homologs to sterile 7, sterile 11 and sterile 20 from yeast, expressed	GO:0004871,GO:0005575,GO:0006464,GO:0006950,GO:0007165,GO:0008152,GO:0009908,GO:0009987,GO:0016301	signal transducer activity|cellular_component|protein modification process|response to stress|signal transduction|metabolic process|flower development|cellular process|kinase activity
LOC_Os09g22090	0	1	1	0	0	0	576	572	534	45	31	25	0	0.015268	0.0143526	0	0	0	8.59352	8.45742	7.73764	0.745715	0.488323	0.398376	PMI1; Synonyms=MEE31; At3g02570; F16B3.20	mannose-6-phosphate isomerase, putative, expressed	GO:0000003,GO:0003824,GO:0005975,GO:0008152,GO:0009790,GO:0009791	reproduction|catalytic activity|carbohydrate metabolic process|metabolic process|embryo development|post-embryonic development
LOC_Os09g23220	1	3	2	0	0	0	14	22	18	4	2	3	0.0344782	0.110061	0.0689746	0	0	0	0.501887	0.781617	0.626713	0.159276	0.0757015	0.114869	XTH2; At4g13090; F25G13.180	glycosyl hydrolases family 16, putative, expressed	GO:0000003,GO:0005576,GO:0005618,GO:0005623,GO:0008152,GO:0009908,GO:0016740,GO:0016787	reproduction|extracellular region|cell wall|cell|metabolic process|flower development|transferase activity|hydrolase activity
LOC_Os09g23560	317	322	311	271	287	301	59	55	65	160	171	149	9.11523	9.85214	8.94507	7.37421	8.29297	8.40299	1.76398	1.62966	1.88744	5.31341	5.39802	4.7581	CAD	dehydrogenase, putative, expressed	GO:0003824,GO:0005488,GO:0006950,GO:0008152,GO:0008219,GO:0009058,GO:0009607,GO:0009987,GO:0019748	catalytic activity|binding|response to stress|metabolic process|cell death|biosynthetic process|response to biotic stimulus|cellular process|secondary metabolic process
LOC_Os09g25650	34	31	23	28	23	47	76	66	75	13	20	21	0.460799	0.447055	0.311799	0.359111	0.313242	0.618428	1.07098	0.921729	1.02647	0.20348	0.297572	0.316075	GEX2; At5g49150; K21P3.2	GEX2, putative, expressed	GO:0000003,GO:0003674,GO:0005886,GO:0007275,GO:0030154	reproduction|molecular_function|plasma membrane|multicellular organismal development|cell differentiation
LOC_Os09g25740	623	621	669	1193	1184	1097	61	39	58	267	240	214	15.5918	16.5373	16.7475	28.2544	29.7769	26.6547	1.58734	1.00577	1.46584	7.71728	6.59401	5.94785	NMT1; At5g57020; MHM17.15	expressed protein
LOC_Os09g25990	0	0	0	4	2	1	4	9	5	30	37	18	0	0	0	0.067178	0.035668	0.0172301	0.0738113	0.164588	0.0896089	0.614888	0.720877	0.354765	GLR2.6; At5g11180; F2I11_70	glutamate receptor, putative, expressed	GO:0005215,GO:0005623,GO:0006810,GO:0009628,GO:0009987,GO:0016020,GO:0019725	transporter activity|cell|transport|response to abiotic stimulus|cellular process|membrane|cellular homeostasis
LOC_Os09g26340	88	59	104	55	55	51	242	164	202	88	68	82	4.35518	3.107	5.14839	2.57587	2.73531	2.45049	12.453	8.36362	10.0955	5.02981	3.69456	4.50688	SlH4	Core histone H2A/H2B/H3/H4 domain containing protein, putative, expressed	GO:0003677,GO:0005515,GO:0005575,GO:0005773,GO:0005829,GO:0005886,GO:0006259,GO:0009536,GO:0016020,GO:0016043	DNA binding|protein binding|cellular_component|vacuole|cytosol|plasma membrane|DNA metabolic process|plastid|membrane|cellular component organization
LOC_Os09g27260	0	6	1	0	1	0	9	13	13	3	2	1	0	0.231648	0.0362933	0	0.0364612	0	0.339537	0.486051	0.476329	0.125712	0.0796657	0.0402949		plant viral response family protein, putative, expressed	GO:0005623,GO:0008150	cell|biological_process
LOC_Os09g27520	6	6	1	0	2	1	28	43	35	11	7	5	0.82243	0.875116	0.137108	0	0.275485	0.133078	3.99061	6.07356	4.84471	1.74135	1.05336	0.761126		expressed protein
LOC_Os09g27590	3	5	7	4	2	4	20	13	19	3	1	1	0.137196	0.243307	0.320208	0.173108	0.0919113	0.177598	0.951005	0.612618	0.877454	0.158448	0.0502053	0.0507876		expressed protein	GO:0003674,GO:0005575,GO:0008150	molecular_function|cellular_component|biological_process
LOC_Os09g27734	496	456	492	585	567	576	9	10	7	1	1	0	11.8673	11.6092	11.7747	13.2453	13.6324	13.3798	0.223895	0.246545	0.169129	0.0276321	0.0262663	0		expressed protein
LOC_Os09g28130	0	1	0	0	0	0	8	8	8	2	0	0	0	0.184947	0	0	0	0	1.44579	1.43284	1.40418	0.401473	0	0	ACA3; At5g04180; F21E1.100	carbonic anhydrase family protein, putative, expressed	GO:0003824,GO:0005488,GO:0008150,GO:0008152,GO:0009987	catalytic activity|binding|biological_process|metabolic process|cellular process
LOC_Os09g28150	0	3	1	0	0	0	11	8	11	1	1	1	0	0.179598	0.0562768	0	0	0	0.643488	0.463801	0.62497	0.064977	0.0617653	0.0624817	ACA6; At4g21000; T13K14.160	bifunctional monodehydroascorbate reductase and carbonic anhydrasenectarin-3 precursor, putative, expressed	GO:0003824,GO:0005488,GO:0005575,GO:0008150,GO:0008152,GO:0009987	catalytic activity|binding|cellular_component|biological_process|metabolic process|cellular process
LOC_Os09g28230	32	16	24	32	42	53	1	7	3	17	13	10	1.16358	0.619061	0.872918	1.10112	1.53467	1.87103	0.0378077	0.262284	0.110159	0.713906	0.518944	0.403818	TCEA-B3	gibberellin receptor GID1L2, putative, expressed	GO:0005575,GO:0008152,GO:0016787	cellular_component|metabolic process|hydrolase activity
LOC_Os09g28860	23	35	29	67	47	43	17	11	10	46	40	43	3.76481	6.09607	4.7482	10.3784	7.73096	6.8335	2.89333	1.85539	1.65298	8.69599	7.18796	7.81669	RAB28 {ECO:0000303|PubMed:10412913}; At3g22490 {ECO:0000312|Araport:AT3G22490}; F16J14.5 {ECO:0000312|EMBL:BAB01464.1}	late embryogenesis abundant protein D-34, putative, expressed	GO:0000003,GO:0003674,GO:0005575,GO:0009790,GO:0009791	reproduction|molecular_function|cellular_component|embryo development|post-embryonic development
LOC_Os09g29284	9	3	1	3	1	2	37	41	36	12	12	7	0.266052	0.0943652	0.0295692	0.0839235	0.029706	0.0574002	1.13726	1.24892	1.07468	0.409686	0.389436	0.229806	DTX33 {ECO:0000303|PubMed:11739388}; At1g47530 {ECO:0000312|Araport:AT1G47530}; F16N3.20 {ECO:0000312|EMBL:AAD46034.1}	MATE efflux family protein, putative, expressed	GO:0005215,GO:0006810,GO:0009835,GO:0009987,GO:0016020	transporter activity|transport|ripening|cellular process|membrane
LOC_Os09g29480	32	19	27	11	21	13	9	13	15	0	3	5	0.622277	0.393146	0.525185	0.202425	0.410367	0.245435	0.181974	0.260498	0.294562	0	0.064045	0.10798	PCO4 {ECO:0000303|PubMed:24599061}; At2g42670 {ECO:0000312|Araport:AT2G42670}; F14N22.6 {ECO:0000312|EMBL:AAM15389.1}	2-aminoethanethiol dioxygenase, putative, expressed	GO:0003824,GO:0005575,GO:0006091,GO:0008152	catalytic activity|cellular_component|generation of precursor metabolites and energy|metabolic process
LOC_Os09g29850	0	0	2	2	2	3	11	8	11	0	0	2	0	0	0.0961841	0.0909969	0.0966292	0.140036	0.549901	0.396347	0.534076	0	0	0.106789	ELI1 {ECO:0000303|PubMed:24194514}; Synonyms=PCMP-H48; At4g37380; F6G17.30	expressed protein	GO:0003674,GO:0005739,GO:0008150	molecular_function|mitochondrion|biological_process
LOC_Os09g30100	485	448	498	795	803	868	209	206	272	515	492	517	13.0902	12.8662	13.4446	20.3053	21.7791	22.7449	5.86522	5.72926	7.41354	16.053	14.5781	15.4965	rsmB; Synonyms=rrmB; VV1_1046	NOL1/NOP2/sun family protein, putative, expressed	GO:0003723,GO:0006139,GO:0009058,GO:0009536	RNA binding|nucleobase, nucleoside, nucleotide and nucleic acid metabolic process|biosynthetic process|plastid
LOC_Os09g30120	1920	1585	1820	3150	3068	3180	52	73	62	355	276	282	34.7079	30.4875	32.9089	53.8859	55.7316	55.8101	0.97738	1.3598	1.1318	7.4114	5.47729	5.66127	CSLE1; At1g55850; F14J16.9	CSLE1 - cellulose synthase-like family E, expressed	GO:0005783,GO:0005886,GO:0005975,GO:0009058,GO:0009987,GO:0016740	endoplasmic reticulum|plasma membrane|carbohydrate metabolic process|biosynthetic process|cellular process|transferase activity
LOC_Os09g30190	3	7	5	1	2	0	24	42	20	1	5	4	0.0410104	0.101821	0.0683687	0.0129363	0.027474	0	0.341128	0.591628	0.276092	0.0157877	0.0750365	0.0607255	RCH2; At3g24240; K13K6.1	receptor-like protein kinase 2 precursor, putative, expressed	GO:0005886,GO:0006464,GO:0008152,GO:0009987,GO:0016301	plasma membrane|protein modification process|metabolic process|cellular process|kinase activity
LOC_Os09g30250	66	84	57	53	63	41	198	185	211	32	46	38	1.12702	1.52628	0.973596	0.856452	1.08106	0.679723	3.51551	3.25528	3.63851	0.63108	0.862337	0.720628	SBT1.8 {ECO:0000303|PubMed:16193095}; At2g05920 {ECO:0000312|Araport:AT2G05920}; T6P5.12 {ECO:0000312|EMBL:AAC95169.1}	OsSub58 - Putative Subtilisin homologue, expressed	GO:0005618,GO:0005623,GO:0008152,GO:0009653,GO:0009719,GO:0009791,GO:0016787,GO:0019538	cell wall|cell|metabolic process|anatomical structure morphogenesis|response to endogenous stimulus|post-embryonic development|hydrolase activity|protein metabolic process
LOC_Os09g30340	3511	4020	4108	4879	4683	4521	1495	1470	1404	2576	2795	2787	111.268	135.561	130.223	146.322	149.137	139.102	49.2625	48.0049	44.9325	94.2828	97.2419	98.0882	PSAG	photosystem I reaction center subunit, chloroplast precursor, putative, expressed	GO:0003674,GO:0006091,GO:0006139,GO:0008152,GO:0009536,GO:0009579,GO:0015979,GO:0016020	molecular_function|generation of precursor metabolites and energy|nucleobase, nucleoside, nucleotide and nucleic acid metabolic process|metabolic process|plastid|thylakoid|photosynthesis|membrane
LOC_Os09g30410	280	257	287	426	424	378	64	43	51	133	151	133	10.7371	10.4865	11.0085	15.4588	16.3386	14.0728	2.55178	1.69912	1.97493	5.89015	6.35677	5.66395		expressed protein	GO:0003674,GO:0008150,GO:0009536	molecular_function|biological_process|plastid
LOC_Os09g31000	35	40	54	25	30	43	11	10	5	0	0	0	2.10748	2.56284	3.2524	1.42453	1.81525	2.51375	0.688686	0.620472	0.30403	0	0	0		EF hand family protein, expressed	GO:0005488,GO:0005829,GO:0008150	binding|cytosol|biological_process
LOC_Os09g31031	181	143	173	107	82	121	65	72	100	13	23	23	8.98418	7.5527	8.58937	5.02599	4.0901	5.83102	3.35465	3.68264	5.01247	0.745227	1.25331	1.26785	ubq-2; Synonyms=ubib; ZK1010.1	ubiquitin family protein, putative, expressed	GO:0005198,GO:0005730,GO:0005829,GO:0005840,GO:0006412	structural molecule activity|nucleolus|cytosol|ribosome|translation
LOC_Os09g31490	604	584	583	348	349	333	154	204	176	76	66	57	22.7138	23.3685	21.9298	12.3842	13.1886	12.1578	6.02152	7.90513	6.68369	3.30074	2.72475	2.38048	CCR2; At1g80820; F23A5.17	reductase, putative, expressed	GO:0003824,GO:0005488,GO:0005575,GO:0008150,GO:0008152,GO:0009058,GO:0009987,GO:0019748	catalytic activity|binding|cellular_component|biological_process|metabolic process|biosynthetic process|cellular process|secondary metabolic process
LOC_Os09g31502	736	639	649	1170	1115	1188	201	192	235	718	713	694	20.6584	19.0848	18.2213	31.0773	31.4495	32.3739	5.86609	5.55326	6.661	23.275	21.9705	21.633	CCR2; At1g80820; F23A5.17	dehydrogenase, putative, expressed	GO:0003824,GO:0005488,GO:0005575,GO:0008150,GO:0008152,GO:0009058,GO:0009987,GO:0019748	catalytic activity|binding|cellular_component|biological_process|metabolic process|biosynthetic process|cellular process|secondary metabolic process
LOC_Os09g31506	120	121	132	168	157	180	2	4	7	20	12	13	3.96443	4.25354	4.36202	5.25226	5.21217	5.77338	0.0687009	0.136171	0.233533	0.763087	0.435222	0.476959	CCR2; At1g80820; F23A5.17	dihydroflavonol-4-reductase, putative, expressed	GO:0003824,GO:0005488,GO:0005575,GO:0008150,GO:0008152,GO:0009058,GO:0009987,GO:0019748	catalytic activity|binding|cellular_component|biological_process|metabolic process|biosynthetic process|cellular process|secondary metabolic process
LOC_Os09g32140	0	0	0	0	0	0	10	9	6	21	27	27	0	0	0	0	0	0	0.968519	0.863861	0.564388	2.25912	2.76101	2.79304		expressed protein
LOC_Os09g32360	18	23	33	32	51	47	8	4	8	0	1	1	0.431688	0.586937	0.791638	0.726249	1.2291	1.09435	0.19949	0.0988518	0.193749	0	0.0263286	0.026634	MIMI_L728	gp176, putative, expressed	GO:0003674,GO:0005575,GO:0008150	molecular_function|cellular_component|biological_process
LOC_Os09g32930	979	825	891	760	746	749	52	38	29	4	7	3	22.5386	20.2099	20.5181	16.5575	17.2585	16.7411	1.24475	0.901477	0.674208	0.106353	0.176918	0.0767015	PAIR2 {ECO:0000303|PubMed:14758540}; Synonyms=ASY1 {ECO:0000303|PubMed:16410547}; Os09g0506800 {ECO:0000312|EMBL:BAT08867.1}, LOC_Os09g32930 {ECO:0000305}; OSNPB_090506800 {ECO:0000312|EMBL:BAT08867.1}	retrotransposon protein, putative, SINE subclass, expressed
LOC_Os09g34200	87	94	76	66	52	66	160	198	205	53	75	77	2.20904	2.53968	1.93025	1.58587	1.32681	1.627	4.22414	5.18056	5.25643	1.5542	2.09063	2.17127	At2g27520; F10A12.29	OsFBX338 - F-box domain containing protein, expressed	GO:0003674,GO:0005515,GO:0005634,GO:0005737,GO:0006950	molecular_function|protein binding|nucleus|cytoplasm|response to stress
LOC_Os09g34930	3	0	0	0	0	0	14	9	7	1	0	0	0.0925234	0	0	0	0	0	0.448944	0.286022	0.218012	0.0356185	0	0	CUT1 {ECO:0000303|PubMed:10330468}; Synonyms=CER6 {ECO:0000303|PubMed:11041893}, EL6, KCS6 {ECO:0000303|PubMed:18465198}; At1g68530 {ECO:0000312|Araport:AT1G68530}; T26J14.10 {ECO:0000312|EMBL:AAG52390.1}	3-ketoacyl-CoA synthase precursor, putative, expressed	GO:0003824,GO:0006629,GO:0007275,GO:0008152,GO:0009987,GO:0016740	catalytic activity|lipid metabolic process|multicellular organismal development|metabolic process|cellular process|transferase activity
LOC_Os09g35940	27	33	32	25	38	29	83	103	91	30	47	34	0.791679	1.02959	0.938534	0.693686	1.11967	0.825547	2.53044	3.11207	2.6945	1.0159	1.51291	1.10714	CYP78A6; Synonyms=EOD3; At2g46660; T3A4.4	cytochrome P450, putative, expressed	GO:0000003,GO:0003824,GO:0005515,GO:0005623,GO:0008152,GO:0019825	reproduction|catalytic activity|protein binding|cell|metabolic process|oxygen binding
LOC_Os09g36420	95	111	118	119	91	105	23	22	35	6	5	10	1.52978	1.90193	1.90065	1.81339	1.47254	1.64155	0.385095	0.365053	0.569149	0.111584	0.0883907	0.178832	HSP81-2; Synonyms=HSP90; Os09g0482100, LOC_Os09g30418; P0463D04.32	hsp90 protein, expressed	GO:0000166,GO:0005515,GO:0005618,GO:0005829,GO:0005886,GO:0006950,GO:0008150,GO:0009607,GO:0009628	nucleotide binding|protein binding|cell wall|cytosol|plasma membrane|response to stress|biological_process|response to biotic stimulus|response to abiotic stimulus
LOC_Os09g36500	5	1	5	9	5	12	18	11	9	4	3	2	0.446027	0.09492	0.446145	0.759752	0.448209	1.03928	1.66954	1.01114	0.810747	0.412094	0.293794	0.198134	ATL55; Synonyms=RING1; At5g10380; F12B17_270	zinc finger, C3HC4 type domain containing protein, expressed	GO:0005488,GO:0008150	binding|biological_process
LOC_Os09g36510	11	8	7	6	5	10	66	76	59	105	106	125	1.33423	1.03251	0.84928	0.688696	0.609436	1.1776	8.32369	9.49902	7.22673	14.7086	14.1148	16.8379		expressed protein
LOC_Os09g36700	0	0	0	0	0	0	19	16	22	2	1	0	0	0	0	0	0	0	0.82376	0.68748	0.926378	0.0963138	0.0457766	0		ribonuclease T2 family domain containing protein, expressed	GO:0003723,GO:0004518,GO:0005623,GO:0006464,GO:0008152,GO:0009058	RNA binding|nuclease activity|cell|protein modification process|metabolic process|biosynthetic process
LOC_Os09g36740	0	0	1	0	0	0	10	6	9	2	1	0	0	0	0.025539	0	0	0	0.265475	0.157858	0.232051	0.0589746	0.0280298	0	MS5 {ECO:0000303|PubMed:9750346}; Synonyms=TDM1 {ECO:0000303|PubMed:9451956}; At4g20900 {ECO:0000312|Araport:AT4G20900}; T13K14.60 {ECO:0000312|EMBL:CAB45885.1}	tetratricopeptide repeat domain containing protein, expressed	GO:0005488,GO:0005575	binding|cellular_component
LOC_Os09g36760	44	41	36	20	36	26	182	184	193	28	31	28	0.950661	0.94259	0.778019	0.408922	0.781619	0.545387	4.08863	4.09654	4.21097	0.698676	0.7353	0.671845		DUF630/DUF632 domains containing protein, putative, expressed	GO:0000166,GO:0005622,GO:0006464,GO:0006810,GO:0007165,GO:0009058	nucleotide binding|intracellular|protein modification process|transport|signal transduction|biosynthetic process
LOC_Os09g37080	327	348	344	581	590	569	179	157	150	306	320	315	13.1162	14.8527	13.8017	22.0533	23.781	22.158	7.46527	6.48912	6.07578	14.1751	14.0909	14.0316	At1g76070; T23E18.1, T4O12.28	expressed protein	GO:0003674,GO:0005886,GO:0008150	molecular_function|plasma membrane|biological_process
LOC_Os09g37640	1	1	1	0	1	0	11	5	11	2	2	0	0.0485874	0.0516999	0.0486002	0	0.0488251	0	0.555712	0.250334	0.539719	0.112227	0.10668	0	PUP11; At1g44750; T12C22.2	purine permease, putative, expressed	GO:0005215,GO:0006810,GO:0009987,GO:0016020	transporter activity|transport|cellular process|membrane
LOC_Os09g37650	2	1	2	0	0	0	4	10	10	0	0	0	0.0317511	0.0168925	0.0317595	0	0	0	0.0660271	0.163589	0.160317	0	0	0	PUP11; At1g44750; T12C22.2	flavin-containing monooxygenase family protein, putative, expressed	GO:0000166,GO:0003824,GO:0005488,GO:0005623,GO:0005783,GO:0006950,GO:0007165,GO:0008152,GO:0008219,GO:0009607,GO:0009987,GO:0016020	nucleotide binding|catalytic activity|binding|cell|endoplasmic reticulum|response to stress|signal transduction|metabolic process|cell death|response to biotic stimulus|cellular process|membrane
LOC_Os09g37690	0	1	2	1	1	0	12	13	16	1	4	3	0	0.033977	0.0638799	0.0302174	0.0320877	0	0.398413	0.427749	0.51593	0.0368777	0.14022	0.106385	FMO1; At1g19250; T29M8.12	flavin-containing monooxygenase family protein, putative, expressed	GO:0000166,GO:0003824,GO:0005488,GO:0005623,GO:0005783,GO:0006950,GO:0007165,GO:0008152,GO:0008219,GO:0009607,GO:0009987,GO:0016020	nucleotide binding|catalytic activity|binding|cell|endoplasmic reticulum|response to stress|signal transduction|metabolic process|cell death|response to biotic stimulus|cellular process|membrane
LOC_Os09g38340	17	18	15	14	12	7	174	201	161	48	24	39	0.344768	0.388433	0.304287	0.268685	0.244556	0.137827	3.66911	4.2005	3.29728	1.12425	0.534342	0.878377	MGP {ECO:0000303|PubMed:17785527}; Synonyms=IDD3 {ECO:0000303|PubMed:16784536}; At1g03840 {ECO:0000312|Araport:AT1G03840}; F11M21.23 {ECO:0000312|EMBL:AAD10684.1}	ZOS9-17 - C2H2 zinc finger protein, expressed	GO:0003676,GO:0003700,GO:0005488,GO:0005622,GO:0006139,GO:0009058,GO:0009536	nucleic acid binding|sequence-specific DNA binding transcription factor activity|binding|intracellular|nucleobase, nucleoside, nucleotide and nucleic acid metabolic process|biosynthetic process|plastid
LOC_Os09g38510	51	41	46	51	35	28	21	15	18	2	6	1	1.99501	1.70658	1.7999	1.88792	1.37583	1.06339	0.854139	0.604636	0.71105	0.0903547	0.257666	0.0434424	PUP5; Synonyms=PUP11; At2g24220; F27D4.13	purine permease, putative, expressed	GO:0005215,GO:0006810,GO:0009987,GO:0016020	transporter activity|transport|cellular process|membrane
LOC_Os09g38700	4	2	3	2	1	1	17	16	16	4	9	1	0.0729073	0.0387889	0.054695	0.0344968	0.018316	0.0176958	0.322176	0.300509	0.294499	0.0842009	0.180088	0.0202418	SRF7; At3g14350; MLN21.15	STRUBBELIG-RECEPTOR FAMILY 5 precursor, putative, expressed	GO:0000166,GO:0006464,GO:0007165,GO:0016301	nucleotide binding|protein modification process|signal transduction|kinase activity
LOC_Os09g39100	0	0	0	0	0	0	13	11	13	0	0	1	0	0	0	0	0	0	0.590395	0.495091	0.573404	0	0	0.048507	CEP1 {ECO:0000303|PubMed:21632425}; Synonyms=CP56 {ECO:0000303|Ref.1}; At5g50260 {ECO:0000312|Araport:AT5G50260}; K6A12.12 {ECO:0000312|EMBL:BAB09397.1}	cysteine proteinase EP-B 1 precursor, putative, expressed	GO:0005623,GO:0016787,GO:0019538	cell|hydrolase activity|protein metabolic process
LOC_Os10g01044	823	819	868	1711	1627	1452	267	344	359	709	797	818	20.7615	21.9842	21.9025	40.8458	41.2446	35.5619	7.00333	8.94222	9.14547	20.6562	22.0723	22.9167	TIC62	isoflavone reductase, putative, expressed	GO:0003824,GO:0005488,GO:0008152,GO:0009536,GO:0009579,GO:0016020	catalytic activity|binding|metabolic process|plastid|thylakoid|membrane
LOC_Os10g01530	0	0	0	0	0	0	11	9	16	3	3	1	0	0	0	0	0	0	0.48208	0.390897	0.681028	0.146036	0.138818	0.0468092	BHLH25; Synonyms=EN29; At4g37850; T28I19.130	helix-loop-helix DNA-binding domain containing protein, expressed	GO:0003677,GO:0003700,GO:0005634,GO:0006139,GO:0009058	DNA binding|sequence-specific DNA binding transcription factor activity|nucleus|nucleobase, nucleoside, nucleotide and nucleic acid metabolic process|biosynthetic process
LOC_Os10g01570	5	4	6	4	3	4	16	11	13	2	7	1	0.158061	0.134549	0.189723	0.119661	0.0953005	0.122765	0.525906	0.358322	0.415001	0.0730179	0.242931	0.0351069	MET2A	C-5 cytosine-specific DNA methylase, putative, expressed	GO:0000003,GO:0005622,GO:0005634,GO:0006139,GO:0006259,GO:0006464,GO:0007049,GO:0009058,GO:0009790,GO:0009791,GO:0016043,GO:0016740,GO:0040029	reproduction|intracellular|nucleus|nucleobase, nucleoside, nucleotide and nucleic acid metabolic process|DNA metabolic process|protein modification process|cell cycle|biosynthetic process|embryo development|post-embryonic development|cellular component organization|transferase activity|regulation of gene expression, epigenetic
LOC_Os10g01650	3	4	1	0	0	0	59	54	65	5	2	9	0.0944234	0.133963	0.0314828	0	0	0	1.93083	1.75137	2.06597	0.18175	0.0691064	0.314586		transferase family protein, putative, expressed	GO:0005575,GO:0008150,GO:0008152,GO:0016740	cellular_component|biological_process|metabolic process|transferase activity
LOC_Os10g02380	2473	2601	3036	1954	2010	1911	250	227	208	858	958	902	101.364	113.44	124.473	75.7917	82.7894	76.0464	10.6545	9.58764	8.60943	40.6155	43.1077	41.0586	COR1.2	oxidoreductase, aldo/keto reductase family protein, putative, expressed	GO:0003824,GO:0008152	catalytic activity|metabolic process
LOC_Os10g02814	11	11	18	4	14	5	25	39	28	4	13	14	0.177585	0.188961	0.290671	0.0611099	0.227123	0.0783687	0.41965	0.648792	0.456482	0.0745794	0.230403	0.251004	XLG3; At1g31930; F5M6.7, T12O21.16	G-protein alpha subunit, putative, expressed	GO:0000166,GO:0004871,GO:0005102,GO:0005515,GO:0005622,GO:0005634,GO:0005886,GO:0006139,GO:0007165,GO:0007275,GO:0008150,GO:0009056,GO:0009606,GO:0009628,GO:0009653,GO:0009719,GO:0016787	nucleotide binding|signal transducer activity|receptor binding|protein binding|intracellular|nucleus|plasma membrane|nucleobase, nucleoside, nucleotide and nucleic acid metabolic process|signal transduction|multicellular organismal development|biological_process|catabolic process|tropism|response to abiotic stimulus|anatomical structure morphogenesis|response to endogenous stimulus|hydrolase acti…
LOC_Os10g02880	4	14	15	4	1	8	88	109	103	26	21	25	0.136058	0.506708	0.510352	0.128754	0.0341809	0.264187	3.11229	3.82047	3.53796	1.02137	0.784175	0.944369	ASMT2 {ECO:0000303|PubMed:24033370}; Os10g0118200 {ECO:0000312|EMBL:BAF25973.1}, LOC_Os10g02880 {ECO:0000312|EMBL:AAP51892.1}; OsJ_30548 {ECO:0000312|EMBL:EAZ15134.1}, OSJNBa0023I19.21 {ECO:0000312|EMBL:AAL34948.1}, OSJNBa0079B05.4 {ECO:0000312|EMBL:AAL31649.1}	O-methyltransferase, putative, expressed	GO:0005515,GO:0005829,GO:0008152,GO:0009987,GO:0016740	protein binding|cytosol|metabolic process|cellular process|transferase activity
LOC_Os10g02920	120	117	91	82	53	34	258	263	309	99	109	101	7.19992	7.46963	5.46139	4.65584	3.19553	1.98054	16.0953	16.2603	18.7222	6.86005	7.17965	6.72987	CYB561B; Synonyms=ACYB-1, CYB-1, CYB561B2, CYBASC2, CYTB561; At5g38630; MBB18.18	cytochrome b561, putative, expressed	GO:0003824,GO:0005773,GO:0008152,GO:0009536,GO:0016020	catalytic activity|vacuole|metabolic process|plastid|membrane
LOC_Os10g02990	88	74	58	145	131	156	6	7	10	107	127	130	2.35877	2.11057	1.55505	3.67797	3.52853	4.05962	0.16722	0.193342	0.270679	3.31231	3.73711	3.86976	At1g17230; F20D23.7	leucine-rich repeat receptor-like protein kinase 1, putative, expressed	GO:0000166,GO:0005623,GO:0006464,GO:0007165,GO:0016301	nucleotide binding|cell|protein modification process|signal transduction|kinase activity
LOC_Os10g03550	4928	4275	4690	8963	8383	9227	739	743	737	1275	1303	1248	75.4177	69.6154	71.7944	129.806	128.921	137.095	11.7593	11.7171	11.39	22.535	21.8916	21.2107		expressed protein
LOC_Os10g03570	412	357	374	789	666	697	24	41	26	78	106	101	8.7816	8.09676	7.97376	15.9144	14.265	14.4234	0.531889	0.900507	0.559631	1.92007	2.48035	2.39076	At1g50180; F14I3.19	RGH1A, putative, expressed	GO:0000166,GO:0005623,GO:0006950	nucleotide binding|cell|response to stress
LOC_Os10g05250	0	2	1	1	1	5	259	256	235	1788	1801	1668	0	0.0443507	0.0208458	0.0197216	0.0209423	0.101166	5.61226	5.49758	4.94566	43.0345	41.2048	38.6046	WAKL8; At1g16260; F3O9.6	protein kinase domain containing protein, expressed	GO:0000166,GO:0005623,GO:0006464,GO:0008152,GO:0009875,GO:0009987,GO:0016301,GO:0030246	nucleotide binding|cell|protein modification process|metabolic process|pollen-pistil interaction|cellular process|kinase activity|carbohydrate binding
[truncated: 277 more rows]

## Sheet: Table S4
Supplementary Table S4 Statistical data results of the AZ specific DEGs of the DZ129.
[truncated: 1,143 more rows]

## Sheet: Table S5
Supplementary Table S5 Statistical data results of the core differential genes.
[truncated: 1,808 more rows]

[truncated: 9 more sheets: Table S6, Table S7, Table S8, Table S9, Table S10, Table S11, Table S12, Table S13, Table S14]
